# Supplementary material for: Mixed-matrix membranes with molecular recognition windows for selective helium extraction from natural gas
Source: Nat Commun. 2026 Feb 19;17:2942. doi: 10.1038/s41467-026-69768-4 (PMC13031842; doi:10.1038/s41467-026-69768-4)
Supplement: Supplementary file 3 — Source Data [file 41467_2026_69768_MOESM3_ESM.xlsx]

## Sheet: Sheet1
Figure 3a								Figure 3b								Figure 3d									Figure 3e								Figure 3f
2 Theta (Degree)	Intensity(a.u.)	Intensity(a.u.)	Intensity(a.u.)	Intensity(a.u.)	Intensity(a.u.)	Intensity(a.u.)		Wavenumber (cm-1)	Transmittance (a.u.)	Transmittance (a.u.)	Transmittance (a.u.)	Transmittance (a.u.)	Transmittance (a.u.)	Transmittance (a.u.)		Temperature (℃)	Weight (%)	Temperature (℃)	Weight (%)	Temperature (℃)	Weight (%)	Temperature (℃)	Weight (%)		Binding Energy (eV)	Intensity(a.u.)	Intensity(a.u.)	Intensity(a.u.)	Intensity(a.u.)	Intensity(a.u.)	Intensity(a.u.)		Binding Energy (eV)	Intensity(a.u.)	Intensity(a.u.)	Intensity(a.u.)	Intensity(a.u.)	Binding Energy (eV)	Intensity(a.u.)	Intensity(a.u.)	Intensity(a.u.)	Intensity(a.u.)	Intensity(a.u.)	Binding Energy (eV)	Intensity(a.u.)	Intensity(a.u.)	Intensity(a.u.)	Intensity(a.u.)	Intensity(a.u.)
	Pure Matrimid	0.01	0.03	0.05	0.1	0.15			Pure Matrimid	0.01	0.03	0.05	0.1	0.15			Pure Matrimid		0.05		0.1		0.15			Pure Matrimid	0.01	0.03	0.05	0.1	0.15		Pure Matrimid					0.01						0.03
10	10610.7	34905.6	11893.9	7400.51	1634.6	24669.3		799.832	62.9929	82.4955	71.6381	79.8712	77.7331	172.37		50.006	100	50.012	100	50.002	100	50.02	100		1200	48398.8	55011.5	60283.8	60961.8	63648.2	61921.3		536.091	4410.36	4546.29	4290.28	4546.29	536.02	21066	22328.8	21729	22327.6	21730.3	536.02	20611.4	21048.8	20470.6	21021	20498.5
10.02	10776.1	34241.7	11970.3	7353.87	1078.35	25052.3		800.314	63.0993	82.6225	71.751	79.9749	77.7849	172.445		50.075	100.001	50.084	99.9986	50.069	100.001	50.091	100		1199	49033	55732.3	59063	62343.4	63236.1	64470.5		535.948	4428.46	4564.07	4289.99	4564.07	535.97	21427.2	22344.7	21729.9	22343	21731.6	535.97	20856.5	21068.2	20470.5	21034.2	20504.5
10.04	10118.8	35121.7	11744.2	7560.39	1564.48	24860.7		800.796	63.2612	82.7991	71.9084	80.1164	77.8547	172.54		50.144	100	50.151	99.9972	50.136	100.001	50.158	99.9991		1198	48901.4	55582.7	60387.9	61990.5	62595.3	65572.6		535.806	4485.78	4583.77	4289.67	4583.77	535.92	22166.9	22360.7	21730.3	22358.4	21732.6	535.92	20514.6	21089.1	20470	21047.7	20511.4
10.06	10318.6	34850	11908.6	7640.33	1449.41	25628.8		801.278	63.4674	83.0138	72.1	80.2852	77.937	172.648		50.212	99.999	50.22	99.9987	50.205	100.001	50.227	100		1197	48621.3	55264.3	58705.5	61199.2	63149.6	64725.4		535.663	4663.76	4605.61	4289.21	4605.61	535.87	21502.4	22376.6	21729.7	22373.4	21732.9	535.87	20344.6	21112.2	20470	21062	20520.2
10.08	10223.4	35357.5	11447.4	7253.3	1244.55	25259.1		801.76	63.7013	83.251	72.3118	80.4679	78.0252	172.757		50.284	99.9991	50.29	99.9974	50.275	100.001	50.296	100		1196	46969.4	53386.8	62121.8	61691.8	62540.1	64321.5		535.52	4528.01	4629.69	4288.32	4629.69	535.82	21019.5	22394.2	21730	22389.9	21734.3	535.82	20782.9	21137.6	20470.1	21077	20530.7
10.1	10513.6	34622.3	11531.2	7239.75	1374.62	25027.6		802.242	63.9429	83.4918	72.5275	80.6489	78.1125	172.859		50.353	99.998	50.362	99.996	50.344	100	50.365	100		1195	48450.6	55070.3	60854.3	64545.9	65336.4	66838		535.377	4672.81	4657.31	4287.76	4657.31	535.77	21751.5	22413.4	21730.9	22407.6	21736.8	535.77	20723.7	21165.1	20469.8	21092.2	20542.7
10.12	9379.56	35495.5	11674.9	7416.99	1313.93	25624.6		802.724	64.1707	83.7166	72.73	80.8127	78.1919	172.944		50.423	99.9982	50.437	99.9976	50.414	100	50.437	99.9994		1194	47205.1	53654.7	58687.8	61682	61903.1	64220		535.234	4887	4688.62	4286.85	4688.62	535.72	22010.2	22432.8	21730.9	22425	21738.7	535.72	20740.8	21195.3	20469.5	21108	20556.8
10.14	9746.4	34600.7	11792.7	7665.41	1758.01	25166.9		803.207	64.3649	83.9072	72.9038	80.9454	78.2566	173.004		50.496	99.9983	50.505	99.9964	50.488	100	50.506	99.9996		1193	48271.8	54867.1	59085.6	62569.2	65697.3	64472		535.091	5058.94	4724.61	4285.44	4724.61	535.67	22033.9	22453	21730.5	22442.7	21740.8	535.67	20345.3	21228.6	20469.2	21124.4	20573.5
10.16	9776.47	35652.1	11676.5	7371.62	1314	25457.1		803.689	64.5105	84.0499	73.0368	81.0372	78.3002	173.032		50.567	99.9973	50.577	99.9952	50.56	99.9996	50.576	100.001		1192	49517.6	56283.1	60307.8	61879.7	63307.7	65205.2		534.948	4992.58	4767.32	4283.62	4767.32	535.62	21441.8	22474.8	21730.1	22461.1	21743.8	535.62	20319.5	21265.8	20469.3	21141.9	20593.3
10.18	9429.66	34708.2	11899.3	7507.36	1401.28	25630.1		804.171	64.5996	84.137	73.1223	81.0829	78.3178	173.026		50.639	99.9963	50.652	99.9954	50.627	99.9998	50.648	100		1191	48239	54829.8	62192.2	61700.8	62803.3	63735		534.806	5306.31	4820.29	4281.95	4820.29	535.57	21786.7	22498.9	21730.5	22481.1	21748.3	535.57	20615.7	21306.9	20469.5	21160.1	20616.3
10.2	10546.7	34941.8	11391.9	7637.45	1586.9	25270.4		804.653	64.6306	84.1668	73.1578	81.0824	78.3062	172.983		50.714	99.9953	50.724	99.9943	50.701	100	50.718	99.9993		1190	48477.8	55101.3	59575.8	65130.4	63408	63694.7		534.663	5288.21	4887.55	4279.53	4887.55	535.52	22287.1	22524.6	21730.4	22501.4	21753.7	535.52	21058.8	21352	20469.3	21178.7	20642.6
10.22	10087.2	34577.2	12265.5	7674.87	2032.31	25251.8		805.135	64.607	84.1429	73.145	81.0391	78.2645	172.903		50.787	99.9956	50.797	99.9932	50.774	99.9993	50.791	99.9996		1189	47858.6	54397.5	61006.4	63065.4	64126.5	66479.9		534.52	5544.63	4977.66	4277.16	4977.66	535.47	21690.5	22552	21729.7	22521.9	21759.8	535.47	20891.5	21401.3	20468.7	21197.6	20672.4
10.24	10397.1	35057.7	11546.9	7848.09	1024.97	25309		805.617	64.5345	84.0716	73.0875	80.9582	78.1938	172.793		50.858	99.9947	50.87	99.995	50.845	99.9995	50.862	99.9999		1188	50548	57454.3	58515.3	63761.5	64524.6	65998.9		534.377	5620.05	5101.67	4274.17	5101.67	535.42	21895.9	22582.8	21729.8	22544.1	21768.5	535.42	20291.4	21456	20468.3	21217.5	20706.7
10.26	10046.5	34971.4	11439.1	7465.43	1795.45	25755.9		806.099	64.4194	83.9601	72.9899	80.8453	78.0971	172.656		50.935	99.9939	50.947	99.9939	50.917	99.9989	50.933	99.9993		1187	49021.2	55718.9	61243.1	63135.8	63685.3	65064.4		534.234	5828.19	5277.58	4271	5277.58	535.37	22008.9	22616.5	21729.5	22567	21779	535.37	21107.2	21517.1	20468.5	21239	20746.6
10.28	10401.5	34950	11241.2	7962.27	895.885	24885.3		806.581	64.2674	83.8158	72.8573	80.7053	77.9783	172.499		51.005	99.993	51.021	99.9929	50.992	99.9982	51.006	99.9996		1186	48461.7	55083	60699.1	63509.4	64696.8	63948.7		534.091	6093.66	5529.29	4267.33	5529.29	535.32	21783.6	22653.6	21729.2	22590.8	21792	535.32	21112	21583.7	20467.8	21260.5	20791
10.3	10566	34542.3	12230.3	7391.75	975.636	25732.7		807.063	64.0838	83.6452	72.6955	80.5424	77.8421	172.327		51.082	99.9935	51.097	99.992	51.066	99.9976	51.08	99.9998		1185	49390.4	56138.5	61769.7	63509.1	64863.2	67081.7		533.948	6540.13	5889.18	4263.03	5889.18	535.27	22135.4	22695.4	21729.1	22616	21808.5	535.27	20679	21657.1	20467.1	21283	20841.2
10.32	9800.41	34689.3	11583.7	7699.35	1347.57	25139.2		807.545	63.8745	83.4543	72.5108	80.3605	77.693	172.143		51.155	99.9915	51.17	99.9926	51.14	99.998	51.156	99.9992		1184	47501.9	53992	60963	63919.2	64313.9	66759		533.806	7083.13	6397.56	4257.67	6397.56	535.22	22091.6	22741.6	21728.6	22642	21828.3	535.22	20372.9	21738.4	20466.8	21307	20898.3
10.34	10394	34712.6	11048.7	7686.19	921.305	25676.4		808.028	63.6455	83.2483	72.3096	80.1634	77.5348	171.947		51.231	99.992	51.244	99.9918	51.214	99.9974	51.23	99.9996		1183	48470.8	55093.3	61612.6	65309.5	66107.1	65278.2		533.663	7562.78	7100.09	4251.01	7100.09	535.17	22448.8	22793.7	21728.1	22669.3	21852.5	535.17	20946	21828	20466.9	21332.5	20962.5
10.36	10237.8	34389.3	11680.7	7761.93	1463.93	25023		808.51	63.4024	83.031	72.0975	79.9545	77.37	171.74		51.307	99.99	51.321	99.9909	51.288	99.9959	51.304	99.999		1182	49102.5	55811.3	59578.7	65447.7	64947.2	65859.7		533.52	8537.16	8046.23	4243.21	8046.23	535.12	22373.5	22851.8	21727.2	22697.7	21881.3	535.12	21282	21925.7	20466.4	21358.6	21033.5
10.38	10303.3	33899.8	11551.7	7685.56	1321.19	25346.5		808.992	63.1492	82.8039	71.8777	79.7365	77.1998	171.517		51.383	99.9893	51.397	99.9901	51.362	99.9963	51.379	99.9985		1181	50875.7	57826.8	61106.1	64466.8	66227.5	65476.5		533.377	9632.21	9277.08	4233.09	9277.08	535.07	22136.4	22917.7	21726.3	22727.7	21916.3	535.07	21284	22032.1	20465.5	21385.7	21111.9
10.4	9899.81	34825.3	12203.8	8419.45	1363.91	25512.7		809.474	62.8875	82.5668	71.6509	79.511	77.0243	171.277		51.458	99.9898	51.473	99.9907	51.438	99.9967	51.455	99.998		1180	51221.8	58220.2	61195	64239	67181.9	68383.4		533.234	11077.2	10822.1	4220.37	10822.1	535.02	22710.3	22992.6	21725.8	22759.9	21958.5	535.02	21438.7	22148.5	20464.7	21414.3	21198.8
10.42	10146.8	34414.5	11529.3	8101.54	1178.31	25236.6		809.956	62.6157	82.3175	71.4148	79.2779	76.8421	171.02		51.536	99.9879	51.553	99.9899	51.517	99.9961	51.534	99.9984		1179	49666.5	56452.4	62578.4	63389.5	64676.1	66550.7		533.091	12697.1	12686.1	4204.22	12686.1	534.97	23067.6	23076.5	21724.5	22793.3	22007.8	534.97	21438.1	22274.8	20463.6	21444.4	21294
10.44	10219.3	34458.2	11354.6	8708.22	1421.28	26619.2		810.438	62.3303	82.0532	71.1659	79.0359	76.6513	170.744		51.615	99.9885	51.629	99.9892	51.593	99.9956	51.604	99.9971		1178	51247.3	58249.1	62017.9	62521.5	66632.5	65954.8		532.948	14682.1	14836.2	4184.21	14836.2	534.92	23133.5	23171.1	21722.8	22828.5	22065.4	534.92	21560.4	22412.1	20462.5	21476.3	21398.3
10.46	10655.3	34313.4	11289.2	8351.3	1849.22	26022.5		810.92	62.0267	81.7713	70.9	78.7828	76.4495	170.451		51.691	99.9866	51.709	99.9885	51.671	99.9951	51.683	99.9975		1177	49668.6	56454.7	60715	64458.3	66253.6	68812		532.806	16983.8	17200.6	4159.48	17200.6	534.87	22764	23278	21720.9	22866.2	22132.8	534.87	21526.6	22560.5	20461.3	21510.2	21511.7
10.48	10417.5	34739.2	11635.6	8053.76	1593.91	25490.5		811.403	61.701	81.4702	70.614	78.5162	76.2341	170.141		51.769	99.9861	51.786	99.9893	51.748	99.9938	51.761	99.9962		1176	50108.1	56954.3	62224.5	66091.6	67014.3	66712.1		532.663	19222.2	19654.8	4129.27	19654.8	534.82	23060.5	23399.4	21719.6	22907.2	22211.7	534.82	21470.5	22720.9	20460.2	21546.4	21634.7
10.5	10227	35074.6	11401.4	8388.42	1877.25	25706.5		811.885	61.3506	81.1493	70.3059	78.2337	76.0028	169.814		51.849	99.9843	51.863	99.9886	51.821	99.9943	51.837	99.9958		1175	50207.9	57067.7	61199.4	66770	66968.9	67086		532.52	22024.7	22031	4093.72	22031	534.77	23651	23535.8	21717.8	22951.3	22302.4	534.77	21844.7	22893.8	20459.1	21585.3	21767.6
10.52	9891.93	34969.6	11148.2	8106.42	1711.94	25399.8		812.367	60.9745	80.8086	69.975	77.9334	75.7543	169.469		51.926	99.9863	51.941	99.9866	51.903	99.993	51.914	99.9946		1174	48765.1	55427.8	61507.6	64803.6	68784.2	68575.9		532.377	24115.2	24116.9	4051.48	24116.9	534.72	23386.8	23688.3	21715.3	22998.4	22405.2	534.72	21401.3	23078.7	20457.6	21626.8	21909.5
10.54	10198.1	34880.4	10800.5	7975	1756.33	26368.4		812.849	60.5728	80.4482	69.6215	77.6141	75.4882	169.106		52.004	99.9846	52.021	99.9874	51.979	99.9936	51.99	99.9951		1173	51398	58420.4	61889.1	65998.5	67743.3	68361.3		532.234	25686.9	25675.1	4004.21	25675.1	534.67	23821.7	23859.6	21713.2	23050.4	22522.4	534.67	22540.9	23277.2	20456.6	21672.2	22061.6
10.56	10249.1	34796.9	11057.9	7706.55	1902.51	25998.5		813.331	60.1464	80.0683	69.2459	77.2756	75.2053	168.726		52.082	99.9841	52.103	99.9853	52.056	99.9933	52.07	99.9938		1172	51722.4	58789.2	62422.8	64587.6	66757.8	69298		532.091	26423	26489.6	3953.13	26489.6	534.62	24197.4	24050.3	21710.4	23107	22653.8	534.62	22255.2	23487.8	20454.3	21720.4	22221.7
10.58	10749	34338.9	11431.3	8180.89	1063.12	25529.5		813.813	59.6969	79.6692	68.8491	76.9187	74.9073	168.333		52.162	99.9824	52.182	99.9862	52.134	99.9939	52.148	99.9944		1171	51155.2	58144.4	62463.8	64175.8	66363.6	69912		531.948	27080.6	26425.6	3900.2	26425.6	534.57	24496.3	24262.2	21707.2	23169.2	22800.2	534.57	23576.3	23712.3	20452.4	21773.6	22391.1
10.6	10676.5	33749.6	12650.3	7763.62	1179.81	26588.9		814.295	59.2265	79.2522	68.4331	76.5451	74.5962	167.928		52.243	99.982	52.264	99.9857	52.212	99.9936	52.229	99.9932		1170	51212.2	58209.2	63385.3	65471.9	66905.8	68713.2		531.806	26398.8	25486.1	3845.59	25486.1	534.52	24590	24497	21703.5	23238.1	22962.3	534.52	23523.7	23949.6	20449	21830.9	22567.7
10.62	10336.2	33701.2	11811.3	8159.98	1580.87	25347.7		814.777	58.7381	78.8199	68.0005	76.1573	74.274	167.514		52.324	99.9804	52.346	99.9852	52.293	99.9933	52.308	99.9929		1169	51431.5	58458.5	62736.4	66215.9	69641	67382.1		531.663	25255.5	23811.2	3792.46	23811.2	534.47	25642.6	24755.8	21699.8	23315.2	23140.4	534.47	24217.6	24200.8	20445.7	21894.5	22752
10.64	10223.6	35143.6	11879.6	8176.84	872.452	26064		815.259	58.2359	78.3758	67.5547	75.758	73.9413	167.091		52.404	99.9812	52.423	99.9834	52.375	99.992	52.386	99.9917		1168	51956.4	59055.1	64355.4	66386.6	68009.7	69509.9		531.52	22622	21624.1	3741.9	21624.1	534.42	25661.8	25039.2	21694.7	23400.7	23333.2	534.42	24067.7	24465.8	20441.6	21964.9	22942.5
10.66	10191.8	34525	11435.2	7814.4	1540.42	26575.6		815.741	57.7241	77.9241	67.0993	75.3502	73.5984	166.657		52.484	99.9797	52.505	99.986	52.454	99.9918	52.463	99.9924		1167	51508.6	58546.1	63905.4	68189.7	67559.9	69323.1		531.377	19572.1	19162.3	3697.43	19162.3	534.37	25753.5	25349.7	21689.5	23497.4	23541.7	534.37	24162.6	24745.7	20437.7	22044.1	23139.2
10.68	10009.9	34235.5	11718.2	8307.53	1357.71	26129		816.224	57.2072	77.4685	66.6372	74.9363	73.2451	166.209		52.563	99.9782	52.585	99.9842	52.532	99.9906	52.544	99.9912		1166	49636.3	56418	65078.6	64815.6	67556.2	68266.4		531.234	16899.3	16641.1	3660.03	16641.1	534.32	26735.4	25688.2	21684.2	23607.3	23765.1	534.32	24844.8	25040.7	20433.7	22133.6	23340.8
10.7	9884.93	35023.1	12053.8	8217.92	1836.38	25565.3		816.706	56.6895	77.0115	66.1709	74.5187	72.8819	165.745		52.645	99.978	52.667	99.984	52.613	99.9923	52.626	99.991		1165	50120	56967.8	63750.7	65421.2	68146	67402.3		531.091	14063.7	14226.2	3628.84	14226.2	534.27	27179.6	26055.3	21677.6	23731.5	24001.5	534.27	24965.4	25351.2	20428.9	22234.6	23545.5
10.72	9815.48	34659.2	11809.5	7868.14	1498.15	26286.5		817.188	56.1756	76.5556	65.7027	74.1004	72.5114	165.266		52.728	99.9765	52.748	99.9823	52.694	99.9921	52.709	99.9899		1164	50427.8	57317.7	63089.2	65528.8	66379.4	70900.9		530.948	11538.7	12036.6	3604.26	12036.6	534.22	27560.9	26451.6	21670.5	23872.9	24249.2	534.22	25117.8	25677.5	20424	22349.4	23752
10.74	10251.2	33969.8	11641.4	8900.74	2316.7	26030.9		817.67	55.6711	76.1034	65.2357	73.6853	72.138	164.779		52.808	99.9751	52.83	99.9836	52.772	99.992	52.79	99.9898		1163	51344.7	58359.8	61952.5	66014.3	69059.7	69022.9		530.806	9360.71	10146.4	3585.57	10146.4	534.17	27147.7	26878.6	21662.8	24034.5	24506.9	534.17	26446.2	26021	20418.9	22480.7	23959.2
10.76	10205.9	33763.1	11726.6	9102.09	1862.74	26504.2		818.152	55.1831	75.6591	64.7749	73.2784	71.7674	164.293		52.889	99.975	52.91	99.982	52.856	99.9909	52.868	99.9889		1162	51044	58018.1	63915.9	65566.8	67630.9	68954.5		530.663	7957.96	8581.95	3571.96	8581.95	534.12	28177.5	27338.1	21655.7	24220.6	24773.2	534.12	25963.4	26381.4	20412.4	22629.8	24164
10.78	10147.4	34213.9	11489.5	8541.36	2123.65	26674.2		818.634	54.7195	75.2286	64.3267	72.8853	71.4057	163.819		52.97	99.9736	52.993	99.9833	52.936	99.9917	52.945	99.9879		1161	52788.1	60000.5	62586.9	65062.1	67043.4	70256.2		530.52	6684.93	7338.1	3561.63	7338.1	534.07	29106.2	27829.1	21647.2	24432.8	25043.4	534.07	26981.4	26762.1	20406.4	22801.8	24366.6
10.8	11087.2	35341	11882.2	8237.65	1889.42	26476.3		819.116	54.2885	74.8189	63.8986	72.511	71.0574	163.368		53.053	99.9723	53.076	99.9818	53.017	99.9907	53.025	99.9879		1160	53267.1	60544.9	63537.7	66999.5	70418.4	68884.6		530.377	5804.06	6383.82	3554.27	6383.82	534.02	29346.6	28353.2	21637.5	24675.7	25315	534.02	26903.8	27163.7	20399.3	22998.9	24564.1
10.82	10342.1	34382.1	11350.9	8376.65	1751.87	26253.7		819.598	53.8966	74.4372	63.4975	72.1593	70.7249	162.944		53.135	99.9723	53.158	99.9817	53.1	99.9915	53.108	99.987		1159	53100.1	60355.1	64515.2	67762.2	67896.1	70207.4		530.234	5321.4	5674.2	3548.97	5674.2	533.97	29957.4	28911	21627.5	24953.9	25584.6	533.97	27544.9	27588.5	20392.2	23225.7	24755.1
10.84	10551.4	35072.1	11183.5	8162.63	1694.59	25699.3		820.081	53.5482	74.0891	63.1286	71.8323	70.4082	162.549		53.217	99.971	53.24	99.9802	53.18	99.9905	53.189	99.9879		1158	52834.1	60052.7	65327.1	66997.6	67645.1	71001.1		530.091	4763.31	5160.72	3544.8	5160.72	533.92	30407.1	29503.8	21616.6	25271.8	25848.6	533.92	28413.6	28038.8	20384.5	23486	24937.3
10.86	10846.3	34612.2	11677.2	8486.71	1912.69	26375.8		820.563	53.2451	73.7785	62.7947	71.5312	70.1073	162.184		53.299	99.9697	53.326	99.9816	53.264	99.9905	53.269	99.987		1157	50820.1	57763.6	61681	65071.5	69309.2	69498.3		529.948	4509.91	4796.5	3541.93	4796.5	533.87	30843.8	30133.1	21605.2	25635	26103.3	533.87	28924.5	28517.2	20375.8	23784.4	25108.6
10.88	10285.9	34267	11600.2	8472.46	1583.04	26048.2		821.045	52.9872	73.5075	62.4973	71.2574	69.8231	161.849		53.384	99.971	53.407	99.9802	53.345	99.9896	53.351	99.987		1156	52290.8	59435.2	64215.3	67586.3	70172.6	68659.1		529.806	4217.3	4541.06	3539.65	4541.06	533.82	31475	30800.6	21593.2	26049	26344.8	533.82	29137.4	29027.6	20366.6	24126.5	25267.7
10.9	10487.6	34731.3	12027.8	8627.35	1122.51	26464.2		821.527	52.7741	73.277	62.237	71.0132	69.5589	161.546		53.466	99.9698	53.487	99.9817	53.426	99.9905	53.436	99.9861		1155	52067.5	59181.4	63024.3	69548	67934.4	69663.6		529.663	4081.55	4362	3538.05	4362	533.77	31863.4	31508.8	21580.3	26519.9	26569.2	533.77	28882	29574.9	20357.1	24518.8	25413.2
10.92	10325.7	35155.9	11262	8058.9	2460.5	27047		822.009	52.6048	73.0872	62.0142	70.802	69.3195	161.28		53.548	99.9686	53.575	99.9804	53.51	99.9897	53.515	99.9862		1154	52471.9	59641.1	64138.2	69247.1	68823.1	69625.1		529.52	4003.11	4234.66	3536.77	4234.66	533.72	32636.5	32258.7	21566.9	27053.2	26772.4	533.72	29995.7	30162.6	20347.8	24966.8	25543.7
10.94	10449	34787.9	11273.8	8168.62	2076.89	26089.2		822.491	52.4787	72.9378	61.8291	70.627	69.1104	161.057		53.634	99.9687	53.657	99.9805	53.594	99.9907	53.596	99.9854		1153	53260.5	60537.4	65795.4	68776.2	72204.6	72084.6		529.377	3954.85	4141.81	3535.67	4141.81	533.67	33040.8	33053.3	21552.5	27655.1	26950.7	533.67	30868.3	30794.8	20337.4	25475.8	25656.4
10.96	10277.1	34194	11387.2	7999.6	1755.39	27313.3		822.973	52.3946	72.8272	61.6808	70.4898	68.9347	160.878		53.717	99.9676	53.743	99.9792	53.674	99.9899	53.68	99.9855		1152	53129.1	60388.1	65890.4	65611.3	69565.6	70315.8		529.234	3804.01	4071.54	3534.68	4071.54	533.62	33405.2	33896.3	21537.6	28332.7	27101.2	533.62	30997.9	31476.9	20326	26052.8	25750.2
10.98	10511.2	34725.3	12120.9	8177.1	1776.33	26039.8		823.455	52.35	72.7523	61.5673	70.3891	68.792	160.741		53.797	99.9678	53.825	99.9794	53.756	99.99	53.763	99.9847		1151	53247	60522.1	66674.1	68086.6	66689.2	69203.5		529.091	3813.06	4016.56	3534.05	4016.56	533.57	34162.2	34791.4	21522.1	29092.5	27221	533.57	31457.6	32215.4	20314.5	26705.2	25824.7
11	10742	34870.1	11948	8554.04	1418.5	26403.5		823.938	52.3411	72.7092	61.4845	70.321	68.6788	160.638		53.885	99.9668	53.909	99.9783	53.84	99.9891	53.847	99.9857		1150	51047	58021.5	65766.2	69446.9	69356.7	70930.4		528.948	3698.43	3971.6	3533.39	3971.6	533.52	35227	35743.2	21505.7	29941.5	27307.4	533.52	32201.5	33016.6	20302.4	27440.3	25878.7
11.02	9887.93	34879.7	11670	7682.61	1506.76	26490		824.42	52.3638	72.6933	61.4282	70.2802	68.5896	160.56		53.967	99.967	53.99	99.9785	53.925	99.9902	53.927	99.985		1149	52587.6	59772.6	63712.5	69804.7	69413.4	71142.6		528.806	3535.53	3933.93	3533	3933.93	533.47	35967.7	36753.3	21487.8	30883.2	27357.9	533.47	32752.9	33884.4	20289.6	28262.9	25911
11.04	10109.3	34573.1	11492.4	8842.81	1921.79	26639.5		824.902	52.4145	72.7009	61.3945	70.2617	68.5197	160.499		54.051	99.966	54.079	99.9774	54.007	99.9894	54.01	99.9843		1148	54858.6	62353.9	63910.8	69355.1	70642.6	69904.2		528.663	3601.9	3901.84	3533	3901.84	533.42	36653.4	37827.6	21469	31924.9	27371.7	533.42	33609.1	34825.7	20276.1	29180.4	25921.3
11.06	9893.97	34856.1	11579.9	8203.86	2252.68	26730.9		825.384	52.4907	72.7301	61.3816	70.2626	68.4665	160.452		54.133	99.965	54.16	99.9792	54.091	99.9896	54.094	99.9844		1147	52555.9	59736.5	64748.4	69091.2	72571.2	70599.3		528.52	3562.68	3873.56	3532.84	3873.56	533.37	37860.1	38970.9	21449.2	33071.8	27348.3	533.37	35492.8	35845.9	20261.7	30198.5	25909.1
11.08	10591	34053.8	11634.1	8653	2309.72	26854.3		825.866	52.5913	72.7811	61.3896	70.2826	68.4304	160.421		54.219	99.9665	54.249	99.9781	54.177	99.9889	54.176	99.9837		1146	52407.6	59568	65741	68146.1	72030.7	71276.8		528.377	3577.76	3848.59	3532.76	3848.59	533.32	38772.7	40186.9	21427.9	34327.6	27287.1	533.32	35845.3	36949.4	20245.2	31321.5	25873.2
11.1	10077.7	34712.5	12060.8	8532.35	1769.29	26964.6		826.348	52.716	72.8551	61.4205	70.3232	68.4131	160.411		54.305	99.9656	54.33	99.9785	54.259	99.9882	54.262	99.983		1145	50734.5	57666.3	65166.7	69079	70419.4	71805.6		528.234	3644.13	3826.25	3532.66	3826.25	533.27	39467.9	41481.8	21405.3	35697.9	27189.2	533.27	36823	38144.3	20228.3	32557.2	25815.3
11.12	10503.6	34425.6	11479.4	8543.26	1333.61	27032.2		826.83	52.8644	72.9537	61.4764	70.3861	68.4163	160.428		54.389	99.9647	54.416	99.9776	54.339	99.9885	54.346	99.9832		1144	53476.4	60782.8	64779.2	71242.6	71991.9	71171.5		528.091	3710.5	3806.01	3532.4	3806.01	533.22	41207	42856.4	21381.8	37182	27056.3	533.22	37355.4	39430.8	20210.4	33905.7	25735.5
11.14	10080	34464	12448.8	8724.14	1720.47	26870.5		827.312	53.0351	73.0772	61.5582	70.4724	68.4403	160.475		54.474	99.9651	54.499	99.9781	54.426	99.9878	54.429	99.9826		1143	55309.5	62866.3	66901.5	70349.4	69569.3	71747.5		527.948	3610.95	3787.58	3531.98	3787.58	533.17	42517	44314	21356	38781	26889	533.17	39412.7	40814.1	20191.8	35371	25634.9
11.16	10709.3	34816.1	11795.5	8652.51	1582.86	26882.2		827.794	53.2262	73.2248	61.6654	70.5815	68.4841	160.552		54.559	99.9643	54.583	99.9772	54.513	99.9872	54.515	99.9828		1142	54012.6	61392.3	66731.4	70279.9	72106.8	72857.3							533.12	43702.9	45856.9	21328.5	40495	26690.3	533.12	40972	42294.2	20171	36952.6	25512.7
11.18	9707.74	34551.8	11898.9	8321.75	1840.51	26997.6		828.277	53.4358	73.3944	61.7964	70.712	68.5461	160.658		54.645	99.9636	54.67	99.9763	54.596	99.9875	54.598	99.9823		1141	55137.6	62671	66355.6	68365.2	70375.4	73082.3							533.07	46050.2	47486.2	21299.3	42322	26463.5	533.07	42580.3	43872.2	20148.5	38650.1	25370.6
11.2	10175.4	34415.1	11926.5	8737.57	1573.39	26764.7		828.759	53.6629	73.5838	61.9492	70.8621	68.6258	160.788		54.724	99.9641	54.754	99.9768	54.677	99.9869	54.681	99.9835		1140	54119.8	61514.1	67445.1	68800.8	68952.3	71913.5							533.02	47835.6	49201.7	21267.1	44258.8	26210.1	533.02	44342.1	45548.7	20124.3	40463.3	25209.6
11.22	10632.3	34882.8	11921.2	8972.71	2014.29	26790		829.241	53.908	73.7914	62.1229	71.0309	68.7241	160.941		54.812	99.9634	54.84	99.9761	54.763	99.9882	54.765	99.983		1139	53656.4	60987.4	66578	72811	72499.7	71207.9							532.97	49233.1	50997.6	21232.6	46295.2	25934.9	532.97	45588.9	47316.2	20098.1	42382.8	25031.5
11.24	10599.6	35003.4	11435.1	9109.23	2178.59	26435.9		829.723	54.1731	74.0167	62.3176	71.2181	68.8436	161.117		54.897	99.9627	54.925	99.9782	54.846	99.9876	54.845	99.9825		1138	53805.7	61157.1	66390.9	69269.7	71294.2	71698.5							532.92	50487.1	52872	21196.1	48426	25642.2	532.92	47684	49172.2	20070.5	44404.5	24838.2
11.26	10505.9	34447.4	11713.2	9058.18	1860.51	26931.5		830.205	54.4609	74.2598	62.5343	71.4238	68.9865	161.315		54.981	99.9632	55.01	99.9775	54.931	99.9879	54.932	99.9829		1137	54367.6	61795.8	66372.1	69127.3	70737.2	72423.1							532.87	53202.4	54818.7	21158	50640.8	25335.9	532.87	49632.3	51108.3	20040.6	46518.4	24630.6
11.28	9515.07	34355.1	11940	8738.72	1407.44	27129.1		830.687	54.7737	74.5218	62.7741	71.6475	69.1535	161.536		55.067	99.9626	55.092	99.9768	55.02	99.9874	55.017	99.9824		1136	55178.8	62717.8	68343	70163.7	71029.1	72741.5							532.82	56722.7	56827	21116.3	52925.2	25018.1	532.82	51568.2	53114.9	20008.6	48713	24410.5
11.3	10057.4	34908.5	12387.6	8543.21	2143.76	27650.6		831.169	55.1122	74.8033	63.0371	71.8878	69.3423	161.78		55.151	99.9644	55.177	99.9775	55.106	99.9868	55.101	99.9819		1135	54335.6	61759.4	67972.2	70189.7	75305	73530.5							532.77	58915.6	58887.1	21070	55265.9	24691.2	532.77	54944.2	55182.2	19974.5	50977.2	24179.5
11.32	9980.76	34478.7	12254.8	8851.14	1750.92	26769.8		831.651	55.4759	75.1048	63.3223	72.1428	69.5489	162.043		55.238	99.9637	55.265	99.9768	55.189	99.9873	55.187	99.9823		1134	55791.9	63414.7	68166.1	70830.3	72317.8	72262.2							532.72	61416.3	60982	21020.7	57641.5	24361.2	532.72	55582.8	57288.9	19936.7	53287	23938.5
11.34	9991.75	34416.3	11659.1	8692.33	1716.59	27030.7		832.134	55.863	75.4266	63.6277	72.4113	69.7686	162.327		55.325	99.9631	55.35	99.9762	55.275	99.9878	55.271	99.9819		1133	54739.7	62218.7	68724.9	70042.4	74429.9	73095.7							532.67	63497	63097.5	20968.2	60034.9	24030.8	532.67	58937	59423.1	19898.1	55629.2	23692
11.36	9963.22	34056.6	12575.5	9519.58	2044.88	26712.2		832.616	56.2713	75.7687	63.9515	72.6928	69.9982	162.632		55.409	99.9638	55.435	99.977	55.357	99.9874	55.354	99.9815		1132	54917.6	62420.9	66413.9	70292.2	71958.5	72784.7							532.62	65752.5	65215.3	20912.8	62424.7	23703.4	532.62	62227.6	61562.1	19855.9	57979.1	23438.8
11.38	10690	34913.3	12063.3	9837.71	2149.1	27301.6		833.098	56.6981	76.1311	64.2919	72.9886	70.237	162.962		55.493	99.9633	55.52	99.9764	55.441	99.9871	55.438	99.982		1131	54699.7	62173.2	68676.4	70174.4	73901.5	74202.6							532.57	68002.5	67313.8	20854.5	64786.7	23381.6	532.57	64074.3	63683.5	19810.1	60312.7	23180.9
11.4	10736.2	34379	13031.3	9461.68	2018.87	26671.2		833.58	57.1411	76.513	64.6479	73.3009	70.4862	163.317		55.578	99.9641	55.605	99.9758	55.527	99.9868	55.523	99.9816		1130	54698	62171.3	68399.7	70920.8	73391.1	74535.7							532.52	71940.3	69371.7	20793.2	67097.5	23067.3	532.52	67337.5	65766.7	19762.2	62607.9	22921
11.42	10926	34485.2	12106.2	8872.77	1945.38	26681.1		834.062	57.597	76.9122	65.0183	73.6312	70.7479	163.699		55.666	99.9636	55.692	99.9767	55.611	99.9865	55.61	99.9812		1129	54333.9	61757.5	67792.2	71738.6	73863.9	74015.1							532.47	73478.2	71355.5	20726.6	69321.2	22760.9	532.47	70084.9	67777.9	19710.7	64828.9	22659.7
11.44	9977.83	34957.1	11959.1	8565.71	1900.71	27416.9		834.544	58.0618	77.3253	65.4011	73.9789	71.0226	164.102		55.75	99.9631	55.777	99.9762	55.692	99.9881	55.693	99.9826		1128	55880.9	63515.8	66972.3	69501.8	73393.6	74360.2							532.42	74893.7	73243	20658	71434.5	22466.4	532.42	71094.9	69691.1	19656.2	66948.5	22398.8
11.46	10578.9	34634.2	12212.8	9042.95	2589.46	27459.5		835.026	58.5303	77.7469	65.793	74.3409	71.3087	164.515		55.835	99.9639	55.863	99.9757	55.776	99.9878	55.778	99.9823		1127	55781.5	63402.8	70165	72134.3	74259.9	72936.1							532.37	76989.4	75004.9	20587.4	73407	22185.3	532.37	72982.4	71477.8	19600.6	68936.9	22141.5
11.48	10536.9	34694.9	12319.3	9095.25	2124.38	27743.2		835.508	58.9967	78.1706	66.1892	74.7113	71.602	164.927		55.922	99.9635	55.95	99.9781	55.862	99.9874	55.865	99.982		1126	56112.7	63779.3	69171.2	71670	74415.6	73724.3							532.32	77896.5	76609.9	20514	75206.8	21917.1	532.32	74877.3	73105.1	19542.9	70760.2	21887.8
11.5	10106.6	34854.4	11630	8639.17	2203.26	27643.1		835.99	59.4545	78.5898	66.5841	75.0828	71.8975	165.327		56.007	99.9631	56.034	99.9776	55.949	99.988	55.95	99.9826		1125	55780	63401.1	69666.8	72510.8	75119.5	72979.4							532.27	79641.8	78030.7	20439.3	76806.3	21663.7	532.27	76582.2	74543.1	19483	72387.4	21638.7
11.52	10136.1	35262.8	11719.7	9772.71	2536.45	26935.5		836.472	59.8975	78.9978	66.9717	75.4479	72.1909	165.708		56.091	99.9628	56.12	99.9773	56.035	99.9877	56.032	99.9823		1124	55034.6	62553.9	67887.9	68708.4	73812.7	73840							532.22	79599.1	79232.9	20362.3	78170.9	21424.3	532.22	78789.2	75757.1	19421.2	73782.8	21395.5
11.54	10714.9	35185	11490.2	9584.82	2291.96	27243.1		836.955	60.32	79.3891	67.347	75.8007	72.4795	166.069		56.18	99.965	56.205	99.9769	56.121	99.9874	56.115	99.9821		1123	55763.9	63382.8	69756.4	70002.4	74588.4	73620.1							532.17	81031.2	80193.2	20285.2	79277.7	21200.7	532.17	78528.2	76719.6	19357	74918.4	21158.2
11.56	10441.3	35091.9	12051.4	9492.06	2241.57	27994.5		837.437	60.7174	79.7593	67.7061	76.1372	72.7629	166.414		56.263	99.9647	56.291	99.978	56.205	99.9871	56.2	99.9827		1122	54432	61869	67621.8	71591.9	73976.2	75162.5							532.12	81450.6	80885.3	20206.2	80101	20990.5	532.12	77670.1	77407.8	19293	75770.8	20930
11.58	9968.52	34673.8	11981.2	9097.46	1770.02	28007.2		837.919	61.0858	80.1054	68.0464	76.4552	73.0418	166.752		56.348	99.9645	56.377	99.9777	56.29	99.9878	56.285	99.9824		1121	57343.6	65178.4	66812.5	74328.8	72937.1	73965							532.07	81245.4	81290.9	20126.5	80623.1	20794.3	532.07	78525.5	77801.8	19229.9	76319.8	20711.9
11.6	10550.6	34534.5	12250.8	8830.71	2599.96	28062.8		838.401	61.4225	80.425	68.367	76.7538	73.3167	167.088		56.433	99.9643	56.462	99.9773	56.376	99.9877	56.374	99.9822		1120	56561.1	64289	69934.7	71608.4	76511.6	75788.9							532.02	80966.5	81396.9	20046.9	80831.9	20612	532.02	78907.9	77885.6	19165.8	76549.2	20502.2
11.62	10284.9	34447.7	12385.7	8615.94	2010.2	27639.7		838.883	61.7255	80.717	68.6672	77.0329	73.587	167.424		56.517	99.9653	56.547	99.977	56.457	99.9875	56.459	99.9819		1119	55922.1	63562.7	70547.2	71514.8	72807.8	75575.5							531.97	80120.7	81195.5	19967.7	80720.3	20442.9	531.97	78297	77652.3	19101.2	76451.6	20301.8
11.64	10376.4	34178.2	12255.1	9124.2	2221.85	27547.2		839.365	61.993	80.9803	68.9466	77.292	73.8505	167.758		56.603	99.9651	56.636	99.9768	56.541	99.9883	56.544	99.9817		1118	56468.4	64183.6	69760.3	72550.6	74540.9	76499.9							531.92	79707.4	80687.6	19889.4	80290.3	20286.7	531.92	76546.1	77104.2	19037.1	76029.6	20111.7
11.66	9916.3	35111	12024	9379.34	2574.4	27901.9		839.847	62.2234	81.214	69.2039	77.5301	74.1043	168.087		56.688	99.9648	56.719	99.9765	56.63	99.9881	56.63	99.9825		1117	56081.9	63744.3	68200.4	73447.6	75113.6	75435.6							531.87	79347.5	79879.3	19811.6	79549.3	20141.6	531.87	74885.8	76251	18974.9	75293	19933
11.68	10725.4	35088.1	11645.1	9492.12	2031.33	27868.1		840.33	62.4153	81.4167	69.4369	77.7459	74.3453	168.403		56.777	99.9647	56.807	99.9777	56.712	99.9898	56.71	99.9823		1116	58153	66098.4	69679.6	73812.6	74642.6	76006.8							531.82	76093.2	78783.9	19734.1	78511.4	20006.6	531.82	73560.8	75108.4	18914.5	74257.5	19765.3
11.7	10387.9	34402.6	11767.9	9159.28	2295.57	28364.8		840.812	62.5669	81.587	69.6431	77.9383	74.5716	168.702		56.86	99.9645	56.891	99.9776	56.801	99.9896	56.798	99.9822		1115	56951	64732.1	69958.8	73135.7	74284.6	74361.1							531.77	75242.9	77422.4	19660.8	77198.9	19884.3	531.77	72279.1	73695.8	18855.3	72943.1	19608
11.72	11036.4	35049.7	12202.6	9626.5	1976.14	28140.6		841.294	62.6774	81.7236	69.8199	78.1062	74.7831	168.982		56.946	99.9644	56.978	99.9775	56.883	99.9895	56.882	99.982		1114	56938	64717.3	70883.3	71482.8	73506.5	73761.2							531.72	73911.5	75818.5	19588.4	75636.2	19770.8	531.72	69061.8	72043.2	18797.5	71379.8	19460.9
11.74	11285.2	34611.8	12065.7	9252.24	2178.58	27923.4		841.776	62.7471	81.8261	69.9659	78.2497	74.9808	169.243		57.029	99.9656	57.061	99.9774	56.969	99.9894	56.969	99.9837		1113	55594.9	63190.8	70843.7	73412	75123.1	75256							531.67	72165.3	73998.3	19517.8	73850.6	19665.5	531.67	67052.4	70180.9	18743.2	69598.4	19325.6
11.76	10365.5	35359	12096	9145.93	2640.09	28357.4		842.258	62.7775	81.8953	70.081	78.3697	75.1667	169.485		57.113	99.9655	57.148	99.9773	57.053	99.9902	57.052	99.9836		1112	58104.7	66043.4	71015.8	72364.6	75148.9	76826.8							531.62	69431.2	71991.4	19449.2	71872.4	19568.3	531.62	65070.9	68139.3	18690.9	67629.9	19200.3
11.78	10293.9	34611.1	12313.9	9291.74	2737.67	28340.9		842.74	62.7712	81.9331	70.1668	78.4675	75.3426	169.709		57.203	99.9654	57.232	99.9773	57.138	99.9901	57.137	99.9835		1111	55331.4	62891.2	70388.3	73546.1	74080.1	73114.1							531.57	67588.3	69829.3	19384.2	69734	19479.5	531.57	62474.9	65950.9	18640.8	65507.1	19084.6
11.8	10887.1	34226.2	12201.3	9471.55	2669.76	28475.2		843.222	62.7309	81.9415	70.2249	78.5439	75.5093	169.916		57.286	99.9653	57.317	99.9773	57.225	99.9901	57.222	99.9835		1110	59418.1	67536.3	71105	71547.5	76175.9	77124							531.52	66387.2	67538.3	19321.5	67462.4	19397.3	531.52	59649.2	63645.7	18593.4	63260.6	18978.5
11.82	11057.6	35564.4	12374	9568.79	2384.3	28090		843.704	62.6583	81.9223	70.2569	78.5994	75.6669	170.105		57.371	99.9653	57.402	99.9773	57.311	99.99	57.306	99.9834		1109	57523.6	65383	70489.5	75063.2	73439.3	75236							531.47	63888.6	65152.6	19260.2	65092.7	19320.2	531.47	58639	61260.7	18549	60927.7	18881.9
11.84	10341.6	35698.9	12613.7	9674.62	2449.89	28234		844.186	62.5535	81.8756	70.2626	78.6326	75.8144	170.275		57.457	99.9652	57.488	99.9773	57.392	99.99	57.39	99.9843		1108	59574.9	67714.5	70881.7	71009.1	74106.3	74690.7							531.42	61797	62700.1	19202.2	62652.9	19249.3	531.42	56389.6	58820.8	18505.6	58534	18792.4
11.86	10916.7	35458.3	11888.4	9348.69	3157.24	28302.2		844.668	62.4153	81.7999	70.2406	78.6416	75.9501	170.425		57.541	99.9652	57.574	99.9774	57.478	99.9909	57.477	99.9842		1107	57311.2	65141.5	70442.8	73087.7	78052.7	75433.6							531.37	59751.4	60207	19146.8	60170.2	19183.6	531.37	54024.8	56355.1	18464.6	56109.1	18710.7
11.88	10369.4	35375.2	13007.8	9335.14	3021.91	28095.5		845.151	62.2419	81.6927	70.1886	78.6239	76.072	170.554		57.627	99.9652	57.657	99.9774	57.563	99.9909	57.562	99.9842		1106	56893.7	64667	71688.3	75781.3	76571.6	75899.6							531.32	57781.1	57698.8	19093.9	57670.2	19122.5	531.32	51499.5	53889.2	18426.2	53678.9	18636.5
11.9	10674	34816.7	13181.2	9212.33	2328.12	28217.2		845.633	62.0322	81.5514	70.1046	78.5774	76.1777	170.661		57.713	99.9665	57.741	99.9776	57.648	99.9909	57.647	99.9841		1105	57425.3	65271.2	70663.7	73772.5	76466.6	76018.7							531.27	54909.7	55195.5	19043.6	55173.5	19065.6	531.27	49429.7	51443.5	18390.4	51264.4	18569.4
11.92	10623.4	35929	12336.7	9457.63	2755.39	28254.1		846.115	61.7868	81.3746	69.988	78.5017	76.265	170.744		57.797	99.9666	57.826	99.9777	57.732	99.991	57.73	99.9841		1104	58944.5	66998	70603.3	72298.6	76750.5	76505.2							531.22	53907.1	52725.5	18996.9	52708.6	19013.8	531.22	47199	49044.1	18356.8	48892.2	18508.6
11.94	10910.5	35644.3	11971.8	9616.83	2584.98	28270.5		846.597	61.5085	81.1626	69.8404	78.3979	76.3321	170.803		57.881	99.9667	57.912	99.9793	57.817	99.9911	57.816	99.9851		1103	58706.9	66727.9	70199.7	75069.5	76901.2	76197.3							531.17	51114.8	50302.3	18951.5	50289.4	18964.4	531.17	45890.3	46706.4	18325.6	46578.2	18453.9
11.96	10749.6	36004.4	12567.6	9485.68	2971.72	28032.7		847.079	61.2017	80.9179	69.6652	78.2688	76.3778	170.837		57.965	99.9668	57.997	99.9795	57.899	99.9912	57.9	99.9851		1102	56584.8	64315.9	70994.4	72226.5	74778.9	76268							531.12	49092.4	47944.8	18909.6	47935	18919.4	531.12	43024	44445.2	18295.8	44337.3	18403.8
11.98	10867.3	34955.8	12649.4	9663.62	2734.18	28509.5		847.561	60.8718	80.6449	69.4669	78.1184	76.4022	170.847		58.052	99.9669	58.078	99.9797	57.982	99.9913	57.985	99.9851		1101	58731.9	66756.4	71437.7	75731.3	76530	74018.2							531.07	47845.8	45666.4	18870.3	45659	18877.7	531.07	41420.1	42275.3	18269	42184.8	18359.6
12	10600.6	35898.9	12925.6	9595.54	2902.06	28176.6		848.043	60.5243	80.3492	69.2503	77.9508	76.4067	170.836		58.135	99.9671	58.163	99.98	58.068	99.9913	58.071	99.9852		1100	58205.8	66158.4	71931.5	72903.2	75539.1	74492.1							531.02	45913.5	43475.6	18832.7	43470.1	18838.1	531.02	39974.7	40203.8	18244	40128.2	18319.6
12.02	11314.7	34954.5	12024.1	9886.95	2762.94	28748.8		848.525	60.1648	80.0375	69.0199	77.7701	76.394	170.808		58.22	99.9673	58.246	99.9802	58.152	99.9914	58.152	99.9853		1099	58371.3	66346.5	71898.7	72647.2	75467.8	75208.4							530.97	43388.4	41388.3	18797.4	41384.2	18801.5	530.97	38386.3	38243.6	18220.5	38180.7	18283.4
12.04	10647.3	35302.7	12849.3	10003.4	2745.23	28665		849.008	59.7991	79.7168	68.7796	77.5795	76.3676	170.769		58.303	99.9675	58.331	99.9805	58.236	99.9924	58.238	99.9863		1098	60615.4	68897.2	71781.7	76012	75108	74644.2							530.92	42101.4	39410.4	18765.4	39407.4	18768.4	530.92	37117.5	36398.7	18198.7	36346.5	18250.8
12.06	10590.5	35174	12412.2	10486.9	2837.91	28052.4		849.49	59.4329	79.3941	68.5328	77.3819	76.3314	170.722		58.387	99.9702	58.416	99.9807	58.321	99.9925	58.322	99.9865		1097	58606.8	66614.1	72325.9	74123.9	73620.9	75641.1							530.87	39952.6	37545.8	18735	37543.6	18737.3	530.87	35382.9	34672.5	18178.2	34629.5	18221.3
12.08	11198.3	35497	12178.6	9822.27	2217.49	27825.7		849.972	59.072	79.0756	68.2822	77.1793	76.2885	170.669		58.472	99.9704	58.499	99.9809	58.406	99.9926	58.403	99.9866		1096	58796.4	66829.7	73031.2	74114.9	73352.8	76212.8							530.82	38812.7	35799.3	18707.4	35797.7	18709.1	530.82	34367.3	33067.6	18159.6	33032.2	18195
12.1	11317	35368.2	13080	11584.3	2650.69	28521.4		850.454	58.721	78.7658	68.03	76.9736	76.241	170.609		58.554	99.9706	58.583	99.9811	58.492	99.9927	58.487	99.9868		1095	61143.1	69497	72875.9	72805.5	73296.1	74527.8							530.77	37775	34169.5	18681.3	34168.3	18682.5	530.77	32643.3	31581.7	18142.1	31552.7	18171.1
12.12	11252.6	35177.5	12560.1	11156.3	3377.32	28952.2		850.936	58.3834	78.4675	67.7782	76.7665	76.1899	170.544		58.64	99.9708	58.668	99.9813	58.574	99.9928	58.572	99.9869		1094	58984.7	67043.7	72493.7	73712.7	73388	74255.4							530.72	36521.3	32660.3	18656.4	32659.5	18657.3	530.72	31157.9	30217.8	18126.4	30194.1	18150.1
12.14	10823.2	35802.3	12771.5	9462.64	2833.23	28313.2		851.418	58.0617	78.1818	67.5283	76.5602	76.1353	170.472		58.724	99.9711	58.755	99.9815	58.659	99.993	58.654	99.9871		1093	58455.9	66442.6	71619.9	74219.4	74394.4	74191.3							530.67	34797.8	31268.8	18633.2	31268.2	18633.8	530.67	30097.4	28970.9	18112.3	28951.6	18131.6
12.16	11478.8	35915.1	12951.6	10518.6	3328.32	29110.8		851.9	57.7573	77.909	67.2823	76.3577	76.0777	170.397		58.808	99.9714	58.837	99.9818	58.742	99.9931	58.74	99.9873		1092	58707.1	66728.2	72504.3	74290.6	74282.6	74014							530.62	33383.5	29992.8	18612.2	29992.4	18612.6	530.62	28787.9	27836.6	18099.3	27821	18114.9
12.18	11130.5	35710.5	13155.5	10979.3	3267.74	28712.1		852.382	57.4724	77.6497	67.043	76.163	76.0182	170.323		58.891	99.9717	58.924	99.9821	58.823	99.9933	58.821	99.9892		1091	60467.1	68728.6	73696.4	74296.5	75033.7	73597.2							530.57	32249.7	28828.5	18592.9	28828.2	18593.2	530.57	27682.7	26810.3	18087.8	26797.8	18100.4
12.2	10840.6	34994.5	13254.2	10191.2	3487.76	28495.9		852.865	57.21	77.4054	66.8139	75.9804	75.9592	170.259		58.972	99.972	59.006	99.9825	58.911	99.9935	58.906	99.9894		1090	60826.7	69137.3	71408.8	74157	72806.5	76335.7							530.52	31258.3	27769.5	18575.2	27769.3	18575.4	530.52	27844.2	25885.1	18077.4	25875	18087.5
12.22	11058.2	36031.9	13005.4	10458.1	3231.37	29076.9		853.347	56.9741	77.1789	66.5994	75.8141	75.9036	170.208		59.057	99.9723	59.089	99.9828	58.994	99.9956	58.99	99.9896		1089	60447.6	68706.5	73237.1	74032.4	73013.4	76497.2							530.47	30275.3	26813	18558.7	26812.8	18558.8	530.47	26336	25055.5	18066.8	25047.4	18074.9
12.24	10844.9	36454.4	12716	10075	3323.16	29087.2		853.829	56.7691	76.9732	66.4035	75.6668	75.8543	170.176		59.141	99.9726	59.171	99.9833	59.077	99.9959	59.074	99.9898		1088	61277.2	69649.4	73058.9	74733.5	73558.9	78385.4							530.42	29074.9	25951.7	18543.4	25951.6	18543.5	530.42	25483.8	24315.7	18057.9	24309.2	18064.4
12.26	11463.6	35824.4	12349.9	10675.1	3190.7	29286.8		854.311	56.598	76.7909	66.2291	75.5393	75.813	170.159		59.226	99.973	59.256	99.9837	59.16	99.9962	59.155	99.99		1087	59518.1	67650	72712.3	75016.9	74511	75185.4							530.37	27448.8	25179.9	18529.7	25179.8	18529.8	530.37	24981.8	23658.1	18049.9	23653	18055
12.28	11479.3	36133.4	12825.3	10267	3393.42	29504.5		854.793	56.4619	76.6329	66.0773	75.4301	75.7804	170.152		59.306	99.9733	59.338	99.9841	59.241	99.9965	59.237	99.9903		1086	60477.3	68740.2	73565.6	75387.6	74131.3	75230.8							530.32	27023.4	24491.5	18518.1	24491.4	18518.2	530.32	24174.8	23075.5	18042.4	23071.5	18046.4
12.3	11641.4	35882.8	12980.7	10922.1	3379.42	28639		855.275	56.3598	76.499	65.9477	75.3368	75.7558	170.15		59.392	99.9737	59.42	99.9846	59.321	99.9968	59.323	99.9905		1085	59148.4	67229.7	73703.5	74460.6	75020.6	76681.6							530.27	26874	23877.8	18507	23877.8	18507.1	530.27	23810	22560.9	18035.7	22557.7	18038.9
12.32	12081.2	35787	13017.2	10220	2905.03	29068.9		855.757	56.2887	76.3879	65.8392	75.2575	75.7384	170.147		59.473	99.9741	59.506	99.9851	59.406	99.9971	59.405	99.9907		1084	58885	66930.4	74057.7	75755.9	75042.9	72740.6							530.22	26110.9	23333.6	18496.2	23333.5	18496.2	530.22	22754.7	22108.5	18029.5	22106	18032
12.34	11853.7	36064.1	13071.3	10981.3	3230.53	28995		856.239	56.2456	76.2986	65.7507	75.1913	75.7277	170.144		59.555	99.9758	59.587	99.9856	59.485	99.9974	59.487	99.991		1083	59247	67341.8	71575	74095	72484.2	76410.4							530.17	25224.5	22852.4	18486.2	22852.4	18486.3	530.17	22753.5	21712.1	18024.4	21710.1	18026.3
12.36	11801.3	35824.9	12613.6	10321.8	3293.41	29726.6		856.721	56.228	76.2309	65.6824	75.1394	75.7245	170.144		59.639	99.9763	59.669	99.9862	59.571	99.9977	59.569	99.9912		1082	58315.8	66283.4	73743.8	74760.5	76601.6	75896.1							530.12	23867	22428.4	18477.5	22428.4	18477.5	530.12	22355.6	21364.5	18019.3	21363	18020.8
12.38	11535.6	36228.4	12809.8	10798	3720.24	29379.7		857.204	56.2346	76.1856	65.6355	75.1045	75.7303	170.154		59.72	99.9768	59.75	99.9868	59.655	99.998	59.655	99.9915		1081	59804.9	67976	73009	72993.6	75641.7	74716.9							530.07	23714.6	22056.3	18470.5	22056.3	18470.5	530.07	21474.9	21060.6	18014.6	21059.4	18015.8
12.4	11208.1	35783.2	13837	10567.5	3565.41	29051.4		857.686	56.2651	76.1637	65.6119	75.0894	75.7475	170.183		59.801	99.9773	59.832	99.9874	59.736	99.9983	59.737	99.9918		1080	58467.5	66455.8	73191.2	77105	76122.3	77845.7							530.02	23214.9	21728.9	18463.6	21728.9	18463.6	530.02	21658.9	20795.5	18010.8	20794.6	18011.8
12.42	11494.7	36128.4	13045	11004.8	3424.48	28916.2		858.168	56.3194	76.1663	65.6127	75.0959	75.778	170.235		59.883	99.9778	59.915	99.988	59.817	99.9986	59.815	99.9921		1079	59063.5	67133.3	71478.6	75222.1	76431.3	76675							529.97	23496	21442.1	18457.5	21442.1	18457.5	529.97	20886.1	20563.9	18006.9	20563.2	18007.6
12.44	11598.4	35999.3	13635.1	10792.2	3202.97	29076.9		858.65	56.3969	76.1932	65.6379	75.124	75.8229	170.311		59.964	99.9783	59.994	99.9886	59.902	99.9989	59.901	99.9924		1078	59517.6	67649.4	73031.3	74031.8	78422.1	75772.2							529.92	22535.1	21190	18450.9	21190	18450.9	529.92	20721.6	20362.1	18003.8	20361.6	18004.3
12.46	11828	36421.4	13216.9	10581.9	3589.09	29251.1		859.132	56.4963	76.2435	65.6859	75.1725	75.8822	170.41		60.046	99.9788	60.077	99.9892	59.981	99.9993	59.982	99.9927		1077	59171.1	67255.6	73066.2	76029.7	75641.5	75333.7							529.87	22452.4	20969.7	18445.6	20969.7	18445.6	529.87	20624.9	20185.8	18000.8	20185.4	18001.2
12.48	12006.9	36094.4	13430.6	11209	3729.83	29495		859.614	56.6156	76.3159	65.7545	75.2393	75.9555	170.529		60.128	99.9792	60.16	99.9897	60.063	99.9997	60.064	99.9931		1076	61578.5	69991.9	71005.2	75662.5	75480.1	80334.6							529.82	21901.7	20776.3	18440.4	20776.3	18440.4	529.82	20440.5	20031.4	17998	20031	17998.3
12.5	12237.4	36267.9	13464.3	11359.7	3527.37	29201.1		860.096	56.7533	76.4094	65.8414	75.3228	76.0415	170.665		60.21	99.9797	60.24	99.9903	60.144	100	60.144	99.9934		1075	60068.4	68275.4	73605.3	74701.2	74427.8	78982.1							529.77	21573.3	20606.8	18435.9	20606.8	18435.9	529.77	19682.2	19895.7	17995.4	19895.5	17995.6
12.52	11848.6	35499.3	13098.3	11188.5	3781.74	29623.6		860.578	56.9081	76.524	65.9452	75.4227	76.1393	170.815		60.294	99.9802	60.322	99.9909	60.227	100	60.227	99.9937		1074	60407.3	68660.6	73974.7	75972.1	77625.8	76495.1							529.72	21423.2	20458	18431.8	20458	18431.8	529.72	19924	19777.1	17993.5	19776.9	17993.7
12.54	11646.4	36430.5	13501.8	10809.8	3628.93	29343.5		861.061	57.0798	76.6601	66.0655	75.5396	76.2481	170.98		60.375	99.9808	60.405	99.9915	60.308	100.001	60.31	99.9941		1073	60784.8	69089.7	73501	78372.3	77057.3	80263.7							529.67	20620.8	20326.8	18427.9	20326.8	18427.9	529.67	20141.8	19671.9	17991.5	19671.8	17991.6
12.56	12339.2	36610	13286.3	11291.5	3458.48	29494.7		861.543	57.2685	76.8183	66.2029	75.6747	76.3667	171.157		60.454	99.9814	60.485	99.9921	60.39	100.001	60.391	99.9945		1072	67798.3	77061.5	79998.9	77869.1	76708.4	79267.5							529.62	20770.1	20211.6	18425	20211.6	18425	529.62	19984.9	19578.2	17989.1	19578.2	17989.2
12.58	12268.8	36791.6	13056.4	11723.2	3724.01	29801.4		862.025	57.474	76.9985	66.3581	75.8286	76.4945	171.347		60.534	99.982	60.568	99.9928	60.469	100.002	60.471	99.9948		1071	78704.5	89457.8	83347.1	75147.1	77091.2	79813.4							529.57	20428.2	20109	18422	20109	18422	529.57	19622.9	19494.7	17987	19494.7	17987
12.6	12083.8	36555.8	13496.8	11244	3715.2	29553.5		862.507	57.6954	77.1991	66.5314	76.0008	76.6304	171.545		60.615	99.9826	60.646	99.9935	60.551	100.002	60.552	99.9962		1070	67885.1	77160.1	80903.1	77238.5	78584.2	77588.9							529.52	20520.3	20017.8	18419.4	20017.8	18419.4	529.52	19280.3	19420	17985.2	19420	17985.2
12.62	12446.8	36651.1	14330.4	11781.4	4183.25	29749.7		862.989	57.9303	77.4172	66.722	76.1893	76.7733	171.748		60.696	99.9832	60.728	99.9942	60.63	100.002	60.633	99.9966		1069	59570.6	67709.6	73568.1	75028.2	77764.3	77956.7							529.47	20489.5	19936	18416.6	19936	18416.6	529.47	19649.5	19353	17983.8	19353	17983.8
12.64	12886.7	36598.4	13423.5	10615.2	3964.62	29988.8		863.471	58.1752	77.6487	66.9277	76.3912	76.9222	171.952		60.776	99.9839	60.808	99.9949	60.712	100.001	60.713	99.997		1068	60253.4	68485.7	74613.7	76948.9	76226.4	77742.4							529.42	20258.4	19862.3	18414	19862.3	18414	529.42	19633.8	19291.8	17982	19291.8	17982
12.66	12255.2	36251.4	13153.9	11130.3	4038.45	29716.4		863.953	58.4255	77.8892	67.1457	76.6031	77.0763	172.155		60.855	99.9845	60.886	99.9956	60.793	100.001	60.793	99.9974		1067	59976.8	68171.3	75439.5	76972.6	79405.9	79991.2							529.37	20307.8	19795.8	18411.5	19795.8	18411.5	529.37	18800.1	19235.9	17980.2	19235.9	17980.2
12.68	12354	36858.8	13015.2	11291.3	3355.06	30232.5		864.435	58.6762	78.1339	67.3723	76.8214	77.2342	172.353		60.933	99.9852	60.97	99.9963	60.873	100.002	60.875	99.9978		1066	62165.1	70658.6	74372.5	79021.7	77193.2	76944.6							529.32	20207.7	19735.1	18409.1	19735.1	18409.1	529.32	18744.3	19185.4	17979.3	19185.4	17979.3
12.7	12736.5	36269.6	13017.2	10956.1	3653.75	29524.3		864.917	58.9224	78.3782	67.6035	77.0426	77.3944	172.548		61.016	99.9858	61.05	99.9971	60.952	100.002	60.953	99.9983		1065	61877.3	70331.5	72038.4	77735.7	77026.7	78487.3							529.27	19640.7	19679.5	18406.7	19679.5	18406.7	529.27	18600.3	19138.8	17978.5	19138.8	17978.5
12.72	12635.5	36615.6	14226.7	11357	4035.72	30065.7		865.399	59.1598	78.618	67.8349	77.2632	77.555	172.739		61.093	99.9864	61.126	99.9978	61.031	100.003	61.034	99.9987		1064	61485.5	69886.2	74571.2	76523.2	78013	77241.8							529.22	19549	19629.1	18405.1	19629.1	18405.1	529.22	18401.1	19095.7	17977.8	19095.7	17977.8
12.74	12540	35910.1	13889	11579.8	4062.15	29499.1		865.882	59.3847	78.8492	68.0627	77.4798	77.7137	172.925		61.174	99.987	61.209	99.9986	61.113	100.003	61.114	99.9991		1063	63145.5	71773	76925.9	79259.3	82019.9	81382.5							529.17	19953.6	19582.5	18403.6	19582.5	18403.6	529.17	18669.2	19055.9	17977.4	19055.9	17977.4
12.76	12379.4	36723.8	13909.7	11406.5	4134.6	30130.5		866.364	59.594	79.0681	68.283	77.6888	77.868	173.106		61.256	99.9877	61.287	99.9995	61.19	100.004	61.194	99.9987		1062	61216.5	69580.4	77787.4	79302.3	80828.9	80299							529.12	19652.1	19538.7	18401.6	19538.7	18401.6	529.12	18812.1	19018.2	17976.6	19018.2	17976.6
12.78	12620.6	37603.1	13892.5	11440.3	4547.85	29845		866.846	59.7854	79.2716	68.4927	77.8868	78.0162	173.282		61.335	99.9884	61.364	100	61.271	100.004	61.274	99.9992		1061	61121.2	69472.1	72406.8	78973.2	80834.9	80137.7							529.07	19242.8	19498.1	18400	19498.1	18400	529.07	18456.8	18982.8	17975.7	18982.8	17975.7
12.8	12565.5	37459.9	13994.9	12035.7	3690.75	30216.9		867.328	59.9574	79.4572	68.6894	78.0711	78.1573	173.452		61.411	99.9891	61.445	100.001	61.351	100.005	61.354	99.9997		1060	61769	70208.4	73653.9	78464.7	80728.4	79503.1							529.02	18910.3	19460.5	18398.9	19460.5	18398.9	529.02	18275.4	18949.6	17975.2	18949.6	17975.2
12.82	12633.4	37686.4	13792.2	11590.4	4132.48	30126.3		867.81	60.1092	79.624	68.8715	78.2397	78.2912	173.617		61.49	99.9898	61.524	100.002	61.428	100.005	61.43	100		1059	62217	70717.6	76316.9	79891.2	79793.6	80556.7							528.97	19197.7	19425.6	18398.2	19425.6	18398.2	528.97	18920.7	18918.5	17974.9	18918.5	17974.9
12.84	12755.3	37340.9	13703.1	11134.7	4633.41	29793		868.292	60.2417	79.7728	69.0388	78.3922	78.4185	173.78		61.57	99.9905	61.599	100.003	61.505	100.006	61.51	100.001		1058	61282.1	69655	74871.7	78740	80297.8	80478.2							528.92	19318	19392.2	18397.2	19392.2	18397.2	528.92	18393.2	18888.3	17973.8	18888.3	17973.8
12.86	12961.8	36799.8	14075.1	11659.6	4415.34	29625.5		868.774	60.3578	79.9062	69.1923	78.5299	78.5405	173.941		61.649	99.9912	61.677	100.004	61.587	100.006	61.588	100.001		1057	61809.9	70254.9	77621	79973.4	80853.9	83219.9							528.87	19417.5	19360.5	18396	19360.5	18396	528.87	18564.7	18860.1	17973.4	18860.1	17973.4
12.88	12847	37583	14417.6	11323.2	3833.28	30653.3		869.256	60.4621	80.028	69.3342	78.6553	78.6584	174.102		61.726	99.9907	61.755	100.005	61.663	100.006	61.668	100.002		1056	62636.3	71194.2	78336.2	80056.8	79129.5	79622.5							528.82	18851.2	19330.2	18394.7	19330.2	18394.7	528.82	18088.9	18833.1	17972.8	18833.1	17972.8
12.9	13116.2	37072.7	14118.6	11775.5	4167.2	30342.5		869.739	60.561	80.1432	69.4675	78.7724	78.7731	174.26		61.805	99.9914	61.834	100.004	61.741	100.007	61.747	100.002		1055	61769.4	70208.9	76710	81946.6	80435	80006.5							528.77	18934.7	19302	18394.1	19302	18394.1	528.77	18728.4	18807.8	17972.6	18807.8	17972.6
12.92	13431.5	36701	14171.2	11689.2	4030.97	30579.8		870.221	60.6611	80.2565	69.5957	78.885	78.8848	174.414		61.882	99.9921	61.91	100.005	61.819	100.007	61.826	100.003		1054	62999	71606.5	76544.1	80034.4	81175.7	82246.6							528.72	18811.4	19275.1	18393.4	19275.1	18393.4	528.72	18685.4	18782.9	17971.8	18782.9	17971.8
12.94	12758.5	37321.1	14098.1	12566	4081.71	30358.9		870.703	60.7684	80.3719	69.7219	78.9972	78.9931	174.562		61.961	99.9929	61.987	100.006	61.896	100.008	61.906	100.003		1053	61749.3	70186	76921.2	81994.3	79854.8	81168.4							528.67	19585.5	19249.5	18392.8	19249.5	18392.8	528.67	18440.8	18759.2	17971	18759.2	17971
12.96	12993.5	37280.8	14075.7	11813.7	4595.85	30451.4		871.185	60.8878	80.4921	69.8488	79.1119	79.0974	174.699		62.039	99.9937	62.067	100.007	61.977	100.008	61.98	100.004		1052	62994.6	71601.4	77445.1	80858.8	80136.4	81969.3							528.62	19354.9	19224	18391.3	19224	18391.3	528.62	18436.2	18736.7	17970.5	18736.7	17970.5
12.98	12189.7	37401	14364.5	12018.3	4764.3	31244.8		871.667	61.0221	80.6191	69.9784	79.2315	79.1965	174.827		62.114	99.9944	62.144	100.008	62.054	100.009	62.058	100.004		1051	61189.1	69549.3	77964.6	79343.7	79612.8	81017.9							528.57	19506	19199.8	18390	19199.8	18390	528.57	17982.2	18715.2	17970	18715.2	17970
13	12821.1	36636.9	14958.9	13154.9	4729.96	30329.5		872.149	61.173	80.7541	70.1125	79.3569	79.2897	174.945		62.191	99.9952	62.221	100.009	62.132	100.009	62.137	100.005		1050	63048.1	71662.3	77461.6	82298.5	81334.1	83150.7							528.52	18817.5	19176.4	18388.6	19176.4	18388.6	528.52	18221.8	18694.9	17970	18694.9	17970
13.02	12658.1	37806.8	14306.9	12112.7	4416.26	30306		872.631	61.3409	80.8985	70.2526	79.4888	79.377	175.056		62.271	99.996	62.297	100.01	62.209	100.01	62.212	100.005		1049	63184.2	71817	77489.6	82007.4	82504.2	83738.8							528.47	18508.9	19154.8	18388	19154.8	18388	528.47	18552.9	18675.3	17969.7	18675.3	17969.7
13.04	13134.3	37329.8	14322	11290.2	4323.29	31002.8		873.113	61.5254	81.0539	70.4	79.6273	79.4587	175.16		62.344	99.9968	62.376	100.011	62.286	100.01	62.293	100.006		1048	62975	71579.2	79757.6	82454.4	81292.6	81725.6							528.42	18920.2	19134.5	18387.9	19134.5	18387.9	528.42	18730.1	18656	17969.1	18656	17969.1
13.06	13573	38389.1	14702.8	12226.1	4771.02	30901		873.596	61.7261	81.2216	70.5558	79.7721	79.5361	175.261		62.422	99.9977	62.451	100.011	62.362	100.011	62.367	100.005		1047	63613.8	72305.2	78652.8	82306.6	81351.7	80674.9							528.37	19183.9	19114.3	18387.2	19114.3	18387.2	528.37	18553.3	18637.3	17968.3	18637.3	17968.3
13.08	13327	37891.7	14658.5	12315	4503.65	30070.3		874.078	61.9418	81.4028	70.7207	79.9226	79.6106	175.359		62.498	99.9985	62.526	100.012	62.439	100.011	62.445	100.005		1046	62523.1	71065.5	79340	83846.7	80437.7	81171.5							528.32	19076.8	19094.6	18386.1	19094.6	18386.1	528.32	18165.2	18619.4	17967.7	18619.4	17967.7
13.1	13781.6	37418	14617	12562.9	4413.41	30440.3		874.56	62.1703	81.5974	70.8946	80.0784	79.6836	175.455		62.573	99.9993	62.601	100.013	62.515	100.011	62.525	100.006		1045	64211.1	72984.2	78286.9	82427.4	82269.4	84216.9							528.27	18666.1	19075.8	18385.2	19075.8	18385.2	528.27	18305	18602.6	17967.4	18602.6	17967.4
13.12	13365.5	38978.4	14731.1	12239.6	4113.1	30563.9		875.042	62.4086	81.8045	71.0765	80.2387	79.7564	175.55		62.651	100	62.679	100.014	62.59	100.012	62.598	100.006		1044	62233.9	70736.8	78960.7	81901.9	82802.2	82989.1							528.22	19097	19058.1	18384.9	19058.1	18384.9	528.22	18332.2	18586.3	17967.1	18586.3	17967.1
13.14	13223.1	38197.2	14390.9	12461.9	5460.08	30762.2		875.524	62.6528	82.0217	71.2647	80.4027	79.8293	175.644		62.725	100.001	62.751	100.014	62.667	100.013	62.672	100.007		1043	63878.2	72605.8	78687.1	80878	80284.4	83173.4							528.17	18250.9	19040.5	18383.9	19040.5	18383.9	528.17	18327.1	18570.6	17966.7	18570.6	17966.7
13.16	13452.2	38175.7	14461	12564.9	5283.85	31130.9		876.006	62.8989	82.2461	71.4568	80.5699	79.9027	175.74		62.803	99.9993	62.83	100.015	62.742	100.013	62.75	100.007		1042	64522.9	73338.6	77807.1	82090.6	83659.7	83805.2							528.12	18634.1	19024.6	18384.1	19024.6	18384.1	528.12	17828.7	18555.4	17966.3	18555.4	17966.3
13.18	13615.6	37459.6	14257.1	12835.7	5035.39	30873.7		876.488	63.1429	82.4744	71.651	80.7396	79.9762	175.837		62.877	100	62.903	100.016	62.817	100.014	62.829	100.008		1041	63340.8	71994.9	79528	81150.3	84269.2	82420.3							528.07	18840.5	19008.8	18383.8	19008.8	18383.8	528.07	17748.6	18541.3	17966.4	18541.3	17966.4
13.2	13552.5	37665.5	13897.7	12276.4	4878.64	30832.8		876.97	63.3822	82.7039	71.8456	80.9114	80.0498	175.935		62.952	100.001	62.978	100.017	62.896	100.014	62.905	100.008		1040	63920.1	72653.4	81818.2	83830.2	83752.4	84581.6							528.02	18812	18993.3	18383.2	18993.3	18383.2	528.02	18250.2	18527.7	17966.7	18527.7	17966.7
13.22	13476.1	37793.9	14727.1	12293.9	5237.18	31614.7		877.452	63.6157	82.9322	72.0396	81.0846	80.123	176.034		63.026	100.002	63.053	100.018	62.968	100.015	62.98	100.009		1039	65953.7	74964.9	80717.5	86571	84646	83463							527.97	19186.6	18978.3	18382.6	18978.3	18382.6	527.97	18588.2	18514.1	17966.4	18514.1	17966.4
13.24	13664.5	38278.3	15148.1	12731.4	5212.81	31534.7		877.935	63.8434	83.1577	72.2325	81.2581	80.1954	176.129		63.1	100.003	63.13	100.019	63.044	100.016	63.056	100.01		1038	63638	72332.8	80630.5	84259.5	83668.6	84044.5
13.26	13297.3	38450.9	15438.9	12729	5515.51	30996.2		878.417	64.0659	83.3789	72.4235	81.4305	80.2665	176.219		63.175	100.004	63.202	100.02	63.118	100.016	63.13	100.009		1037	66519.9	75608.4	80209.8	85319.1	83049.2	84126
13.28	13429	39109	15260.5	12599.2	5040.59	31198.5		878.899	64.2835	83.5943	72.6118	81.6003	80.335	176.301		63.25	100.005	63.278	100.02	63.195	100.017	63.205	100.01		1036	65726.4	74706.5	81781.3	82766.9	83411.6	83107.7
13.3	13899	38307.7	14687.9	12838.1	5247.71	31274.8		879.381	64.4963	83.803	72.7962	81.7656	80.3992	176.373		63.324	100.005	63.35	100.021	63.267	100.018	63.283	100.011		1035	63944.6	72681.2	80688.4	84440	85350.5	84456.6
13.32	13988.8	38697.3	14647.1	12587.8	5299.49	31511.2		879.863	64.7038	84.0043	72.9758	81.9253	80.4572	176.436		63.394	100.006	63.426	100.022	63.342	100.017	63.354	100.011		1034	66893.6	76033.2	82430.3	84368.3	84802.6	88081.8
13.34	13685.3	38429.8	15047.9	13005.2	5060.47	30986		880.345	64.9061	84.1987	73.1502	82.0788	80.5077	176.492		63.472	100.006	63.497	100.023	63.416	100.018	63.428	100.012		1033	65927	74934.5	79194.4	85914.8	86053.3	87197
13.36	14012.7	38152.1	15501.8	13164.9	6074.84	31480.9		880.827	65.1045	84.3885	73.3204	82.227	80.5501	176.542		63.543	100.007	63.57	100.024	63.489	100.019	63.501	100.013		1032	66057.5	75082.8	80647.7	85427.4	85125.3	86986.7
13.38	13708.8	38655	14988.2	13791.6	5572.98	31742.1		881.309	65.3012	84.5768	73.488	82.3713	80.5851	176.588		63.616	100.008	63.643	100.025	63.563	100.019	63.577	100.013		1031	65612.7	74577.3	79304.9	84866.3	83535	86196.1
13.4	14223.1	38658.9	15812.3	13378.7	5839.27	31267.2		881.792	65.4994	84.7675	73.6556	82.5136	80.6149	176.63		63.691	100.009	63.714	100.023	63.635	100.02	63.65	100.014		1030	67302.7	76498.2	80997.3	82929.8	85583.6	86624.2
13.42	14060.1	38843.9	15183.6	13796.9	5580.2	31424.8		882.274	65.7017	84.9636	73.8252	82.6555	80.6421	176.668		63.765	100.01	63.789	100.024	63.711	100.021	63.724	100.014		1029	67527	76753.1	82198	86059.6	85846.4	85230.9
13.44	13570	39379.6	14823.1	12871.1	5997.54	31177.8		882.756	65.9098	85.1666	73.9981	82.798	80.6696	176.702		63.835	100.011	63.86	100.025	63.783	100.021	63.796	100.014		1028	67244	76431.4	83182.9	86568.8	84774.7	88029.4
13.46	13504.9	39457.4	15523.2	13909	6343.54	31723.6		883.238	66.1235	85.376	74.1742	82.941	80.6997	176.735		63.906	100.011	63.931	100.026	63.856	100.022	63.871	100.015		1027	67428.2	76640.8	81652.8	88868.8	87139.8	87925.5
13.48	13828.1	39416.3	15458.5	13780.4	4996.83	31513.6		883.72	66.341	85.5897	74.3525	83.0842	80.7337	176.766		63.981	100.012	64.003	100.028	63.929	100.023	63.945	100.015		1026	67568.3	76800.1	81866.5	86961.3	85055.9	88186.4
13.5	14326.4	38922.2	16179	13239	5490.18	31637.9		884.202	66.5603	85.8047	74.532	83.2275	80.7718	176.801		64.053	100.012	64.078	100.027	64	100.022	64.017	100.016		1025	66639.5	75744.4	84079.4	84790.4	86799.9	87084.6
13.52	14276.1	39909.8	15517.3	12956.7	5267.29	31098.3		884.684	66.7792	86.0184	74.7116	83.3711	80.8133	176.841		64.125	100.013	64.148	100.028	64.073	100.022	64.089	100.016		1024	66898.5	76038.7	84486.7	87312	87867	87577.9
13.54	14013	39203.8	15951.5	13195.4	5678.85	31464.7		885.166	66.9965	86.2287	74.8907	83.5152	80.8569	176.889		64.195	100.014	64.217	100.029	64.143	100.023	64.162	100.017		1023	67793.8	77056.4	85407.7	88638.1	85262.4	90102.6
13.56	13798.6	38961.3	16001.3	13273.3	5637.26	31942.1		885.648	67.2114	86.4343	75.069	83.6599	80.9013	176.945		64.267	100.015	64.291	100.03	64.218	100.024	64.233	100.017		1022	68148.9	77460	85032.6	89351	87135.2	88805.1
13.58	14022.7	39341.4	15347.5	13233.1	5610.25	32311.7		886.131	67.4229	86.6339	75.2449	83.8043	80.9448	177.005		64.338	100.016	64.362	100.031	64.289	100.024	64.304	100.018		1021	69984.3	79546.2	85183.7	88133.1	88562.1	89550.2
13.6	14229.5	39126.2	15594.3	14007.8	5511.19	31718.3		886.613	67.6286	86.8253	75.416	83.9458	80.9863	177.066		64.409	100.017	64.432	100.033	64.358	100.025	64.378	100.017		1020	67366.1	76570.2	87316.5	87681.3	88575.9	89678.6
13.62	14534.5	39753	15675.5	13585.3	5925.32	31632.1		887.095	67.8249	87.0059	75.5785	84.0808	81.0249	177.123		64.478	100.018	64.504	100.032	64.433	100.025	64.45	100.017		1019	68726.2	78116.1	85731.5	88439.1	88960.1	89763.4
13.64	14588.6	39047.5	15678.9	13660.6	5797.77	31832.4		887.577	68.0071	87.1724	75.7283	84.2052	81.0599	177.173		64.547	100.019	64.574	100.033	64.501	100.026	64.518	100.018		1018	69512.7	79010.1	86644.9	89728.7	88772.7	91468.4
13.66	14438.7	40268.3	16518.9	13400	5733.04	31385.2		888.059	68.1713	87.3219	75.8618	84.3155	81.091	177.213		64.617	100.019	64.643	100.035	64.572	100.026	64.592	100.019		1017	70069.2	79642.7	85971.3	89659.9	87477.4	92058.5
13.68	14291.2	39010	16066.5	13559.7	5818.17	32093.2		888.541	68.3155	87.4532	75.9778	84.4105	81.1184	177.243		64.687	100.019	64.711	100.036	64.646	100.027	64.661	100.019		1016	70364.5	79978.3	86392	89938.9	89611.3	89498.5
13.7	14251.6	39774.2	16226	13505.4	6297.58	31946.2		889.023	68.44	87.5667	76.077	84.4909	81.143	177.266		64.757	100.02	64.781	100.035	64.713	100.027	64.733	100.019		1015	69769.7	79302.2	84451.9	90239.8	88644.5	90052.9
13.72	14729.2	39356.9	15711.1	13838.1	5832.04	31385.6		889.505	68.5474	87.6641	76.1622	84.5592	81.1661	177.285		64.83	100.021	64.849	100.037	64.782	100.027	64.803	100.02		1014	69167.5	78617.7	85586	90068	89542.4	90385.9
13.74	14646.5	39598.3	15853.7	13990.8	6197.05	31701.7		889.987	68.6409	87.7476	76.2369	84.6183	81.1893	177.303		64.901	100.022	64.918	100.038	64.854	100.028	64.874	100.02		1013	71080.4	80792	85704.4	89261	90714.8	90921.1
13.76	14922.9	40063.8	16272.7	14008.8	6385.32	32251.7		890.47	68.7227	87.8185	76.3036	84.6705	81.2143	177.325		64.971	100.021	64.988	100.036	64.926	100.029	64.942	100.02		1012	69423.7	78909	86102.8	87654.3	89167.4	91135.4
13.78	15175.2	40336.5	15968.4	13707.9	6003.96	31930.5		890.952	68.7932	87.8771	76.3636	84.7172	81.2427	177.355		65.036	100.022	65.056	100.037	64.992	100.029	65.014	100.021		1011	68440.4	77791.3	84358.8	89418.9	89998	90223.4
13.8	15665.2	39812	16794.8	15072	6529.08	31662.2		891.434	68.8508	87.9226	76.4165	84.7584	81.2759	177.394		65.104	100.023	65.122	100.038	65.065	100.029	65.084	100.022		1010	69006.3	78434.5	86338.7	89066.3	88521.9	90841
13.82	14830.7	39999.1	16384.6	14166.5	6191.11	31868		891.916	68.8933	87.9542	76.4614	84.7938	81.3147	177.446		65.171	100.024	65.191	100.039	65.13	100.03	65.152	100.022		1009	69186	78638.8	86923.5	89546.4	88707.7	89614.4
13.84	15047.4	39764.7	15922.8	14011	6078.89	32821.3		892.398	68.9185	87.9719	76.4975	84.8231	81.3594	177.509		65.239	100.024	65.262	100.039	65.201	100.031	65.22	100.022		1008	70133.1	79715.3	88566.9	91282.5	90859.1	93711.6
13.86	15039.8	40065.1	16566.4	14256.8	6301.11	32181.5		892.88	68.9259	87.9762	76.5246	84.8469	81.4093	177.582		65.306	100.025	65.33	100.04	65.271	100.032	65.29	100.023		1007	69473.5	78965.5	86368.2	92767.4	91317	92042.4
13.88	15184.9	40719	16253.5	14363.8	6255.29	31868.4		893.362	68.9157	87.9683	76.5429	84.8656	81.4631	177.66		65.375	100.026	65.396	100.04	65.338	100.03	65.359	100.024		1006	69594.3	79102.9	89008.2	93361.3	91115.4	94020.7
13.9	14948.9	40066.6	16675.1	13955.6	6434.36	32422		893.844	68.8888	87.9486	76.5521	84.8794	81.5185	177.74		65.44	100.027	65.463	100.041	65.406	100.031	65.428	100.024		1005	69970.1	79530	89914	93077.5	91895.7	93475
13.92	14843.1	40093.9	16044.9	15490.5	6505.74	32001.7		894.327	68.8456	87.9166	76.5515	84.8872	81.5731	177.816		65.507	100.028	65.531	100.042	65.474	100.032	65.494	100.025		1004	71843	81658.8	90749.4	93711.3	93526.4	93559.5
13.94	15573.9	39614.3	16549.6	15007.4	5963.66	32373.1		894.809	68.7862	87.871	76.5398	84.8873	81.6246	177.886		65.576	100.028	65.601	100.043	65.538	100.033	65.563	100.026		1003	72958.9	82927.2	90062.4	93311.3	95928	96751.4
13.96	15577.5	39909.4	17509.1	15120	6286.52	32186.5		895.291	68.7105	87.8102	76.5153	84.8773	81.6715	177.949		65.64	100.029	65.665	100.043	65.606	100.033	65.632	100.025		1002	74802.2	85022.3	91931	96345.2	94273.6	99524.9
13.98	15403.6	39452.7	17428.3	15107.2	6155.89	32654.3		895.773	68.6196	87.7344	76.4778	84.8559	81.7134	178.006		65.707	100.029	65.73	100.044	65.676	100.033	65.698	100.025		1001	72736.1	82673.9	91423.2	95423.9	97786.2	100210
14	15204.1	40011.1	17212.8	15304	6852.81	31956.2		896.255	68.5165	87.6455	76.4285	84.8232	81.7512	178.057		65.777	100.03	65.796	100.046	65.742	100.034	65.769	100.026		1000	74286.3	84435.9	92477.1	95896	101873	101256
14.02	15319.4	39745	16661	14942.9	6689.82	32698		896.737	68.406	87.5479	76.3707	84.7815	81.7866	178.106		65.843	100.031	65.865	100.047	65.811	100.035	65.836	100.027		999	73392.3	83419.8	94270.8	97857.9	100424	99001.3
14.04	15075.9	40307.4	17153.6	14892	6848.61	32739.7		897.219	68.2934	87.4466	76.3085	84.7338	81.8215	178.155		65.909	100.032	65.927	100.045	65.877	100.035	65.9	100.028		998	72715.4	82650.4	93658.6	96843.3	100362	98829.4
14.06	14926.1	40451.6	17259.5	14804.7	6496.09	32074.6		897.701	68.1838	87.3462	76.246	84.6836	81.8571	178.203		65.973	100.032	65.992	100.046	65.943	100.036	65.966	100.027		997	72650.9	82577.1	90157	94766.4	96219.7	99137.2
14.08	15127.3	39796.5	16668.4	15080.9	6528.33	32125.9		898.183	68.0799	87.2496	76.1854	84.6332	81.8934	178.251		66.041	100.033	66.058	100.047	66.01	100.036	66.035	100.028		996	71776.1	81582.8	89883.9	94518.2	94829.1	96230.7
14.1	15329.5	39589.5	17419.6	15380.8	6827.35	33145.6		898.666	67.9824	87.1577	76.1274	84.5837	81.9292	178.296		66.105	100.034	66.124	100.048	66.077	100.037	66.1	100.029		995	72485.8	82389.4	91033.4	95369.3	94553.4	97626.2
14.12	15169.7	40472	17098.1	15714.5	6604.98	32291.8		899.148	67.8905	87.0699	76.0713	84.5353	81.9628	178.338		66.17	100.035	66.192	100.048	66.142	100.037	66.164	100.029		994	74825.1	85048.3	88863.9	92292.2	94991.3	97699.6
14.14	15293.2	41110.2	17362.5	15910.3	7336.28	32747.6		899.63	67.8032	86.9858	76.0163	84.4881	81.9931	178.376		66.236	100.036	66.255	100.049	66.209	100.038	66.235	100.03		993	70912.1	80600.7	86783.2	93955.2	93088.5	97101.4
14.16	16269.7	40919.5	17692.5	15803.2	7064.88	33241.1		900.112	67.7205	86.9058	75.9622	84.4427	82.0198	178.41		66.299	100.037	66.319	100.05	66.274	100.038	66.299	100.03		992	69751.2	79281.2	87496.8	90874.4	92077.9	91945.7
14.18	16146.7	40721.7	17310.3	15832.4	7125.42	33059.3		900.594	67.6441	86.8314	75.91	84.4008	82.0439	178.442		66.362	100.038	66.382	100.05	66.339	100.039	66.363	100.031		991	68458.3	77811.7	88782.8	89675.9	91121.3	92757.9
14.2	15421.5	41479.2	17539.8	15331.6	7448.6	32599.8		901.076	67.5761	86.7647	75.861	84.3644	82.0671	178.473		66.427	100.037	66.448	100.052	66.402	100.039	66.427	100.031		990	68634.7	78012.2	86539.1	88706.8	88317.4	91279.6
14.22	16176.2	41199.5	17965.5	15641.6	7189.49	32788.3		901.558	67.5183	86.707	75.8165	84.3347	82.0914	178.504		66.491	100.038	66.509	100.053	66.469	100.038	66.495	100.032		989	68017	77310	84678.6	89311.2	90986.9	92415.6
14.24	15796.2	40963.7	17867	16506.7	7518.2	32777.4		902.04	67.4706	86.6585	75.777	84.3116	82.1178	178.535		66.556	100.039	66.572	100.052	66.539	100.039	66.558	100.032		988	68498.6	77857.5	85797.5	89135	87652.1	90846.4
14.26	16479.4	40812.6	18074.3	16631	6911.96	32932.6		902.523	67.4307	86.617	75.7415	84.2933	82.1461	178.568		66.616	100.04	66.635	100.054	66.6	100.04	66.622	100.033		987	66832.8	75964.1	83359.8	88333.8	89584.9	93068.1
14.28	15602.2	40746.7	17253.5	16170.2	7397.67	32426.3		903.005	67.3947	86.5798	75.7082	84.2765	82.175	178.6		66.683	100.041	66.699	100.055	66.666	100.039	66.69	100.034		986	69513	79010.5	86441.9	89455.5	87258.8	93000.6
14.3	16520.8	41355.3	17360.2	16294.9	7374.52	32613.3		903.487	67.3585	86.5438	75.6753	84.2582	82.2027	178.631		66.743	100.042	66.762	100.053	66.73	100.04	66.749	100.032		985	68612.4	77986.8	85597.6	89808.4	89931.7	93857.8
14.32	15451.4	41160.9	17931.4	16286.8	7511.84	32695.1		903.969	67.319	86.5071	75.6421	84.2357	82.2272	178.66		66.808	100.041	66.825	100.053	66.791	100.041	66.816	100.033		984	67900.4	77177.5	87145.8	90436.2	90691.5	93153.9
14.34	15962	40836.6	18242.1	16723.4	7499.35	32724.5		904.451	67.275	86.4691	75.6083	84.2082	82.2477	178.686		66.873	100.042	66.887	100.054	66.857	100.041	66.878	100.034		983	69304.9	78773.9	88831.6	90592.4	94327	94542.3
14.36	15697.4	41695.9	17513.5	15619.2	7749.02	32633.9		904.933	67.2271	86.4303	75.5746	84.1762	82.2639	178.708		66.935	100.043	66.951	100.055	66.921	100.041	66.94	100.035		982	72192.5	82056.1	93093.7	94287.3	94133.2	98295.2
14.38	16427.1	41093.8	18015.2	16511.9	7903.28	32566.2		905.415	67.1765	86.391	75.5413	84.1411	82.2762	178.728		66.995	100.044	67.012	100.055	66.981	100.042	67.004	100.035		981	72839.2	82791.1	93759.8	97337.6	96980.2	99873.2
14.4	15927.7	41454.8	17379.5	15798.4	7198.85	32793.3		905.897	67.1239	86.3509	75.5078	84.1042	82.2851	178.746		67.058	100.046	67.072	100.056	67.045	100.043	67.067	100.035		980	76650.9	87123.6	98506.3	105286	100840	105289
14.42	15796.3	40785.7	18266	15459.2	7272.59	33151.7		906.38	67.0692	86.3088	75.4727	84.0663	82.2911	178.764		67.12	100.045	67.133	100.057	67.109	100.043	67.129	100.036		979	80723.7	91752.8	100231	108541	104606	110556
14.44	16821.9	41693.8	17940.4	15976.6	7773.15	32710		906.862	67.0114	86.2631	75.4342	84.0277	82.2943	178.783		67.181	100.046	67.194	100.057	67.17	100.044	67.191	100.037		978	79921.3	90840.8	101780	105485	108981	109774
14.46	16008.6	41665.3	18587.4	16489	6977.76	32910.9		907.344	66.9492	86.2125	75.3907	83.9882	82.295	178.804		67.241	100.047	67.256	100.058	67.229	100.044	67.255	100.037		977	78368.1	89075.4	99545.2	105986	104843	107503
14.48	16172.5	41703.7	17658.8	15743	6962.57	33139.7		907.826	66.8821	86.1565	75.3418	83.948	82.2935	178.827		67.298	100.048	67.317	100.059	67.293	100.043	67.316	100.037		976	75691	86032.5	95773	101609	107680	104258
14.5	15675.3	40932	18439.3	17456.1	7692.34	32638.8		908.308	66.8104	86.0959	75.288	83.9069	82.2905	178.851		67.362	100.048	67.377	100.058	67.354	100.044	67.381	100.038		975	74984.8	85229.8	94313.1	102282	102711	104054
14.52	16418.7	41176	18130.6	16944.7	7735.7	33841.8		908.79	66.7348	86.0312	75.2303	83.8647	82.2861	178.871		67.426	100.049	67.436	100.059	67.412	100.045	67.443	100.039		974	72670.4	82599.2	94446.2	99924.9	101786	102162
14.54	16394.2	41519	18036.8	16181.8	8031.62	33147.1		909.272	66.6555	85.9625	75.1694	83.8205	82.2801	178.885		67.49	100.05	67.499	100.06	67.476	100.046	67.505	100.038		973	73394.3	83422	90444.6	99111.9	98914.8	99605.6
14.56	16738.2	41109.8	18265.7	16613.1	7486.85	33124.9		909.754	66.572	85.8886	75.1052	83.7725	82.2714	178.887		67.547	100.048	67.558	100.06	67.535	100.046	67.564	100.039		972	69558.4	79062	88240.5	94130.4	98224.2	98826.5
14.58	16559	41243.5	18329.3	17090.8	7431.77	32958.1		910.236	66.4823	85.8077	75.0369	83.7187	82.2587	178.876		67.606	100.049	67.615	100.061	67.593	100.047	67.625	100.04		971	70466.9	80094.7	86742.5	91980.1	93891.7	93858.9
14.6	16306.8	41385.1	17924.7	16841.5	7468.14	32474		910.718	66.3845	85.7179	74.9636	83.6572	82.2404	178.85		67.665	100.05	67.674	100.062	67.655	100.047	67.687	100.041		970	67885	77160	81895.1	88239.2	88044.2	91554.8
14.62	16812.9	41038.8	18101.9	17525.7	7761.35	32728.5		911.201	66.2773	85.6191	74.885	83.5878	82.2165	178.812		67.726	100.05	67.735	100.062	67.715	100.048	67.747	100.04		969	64420	73221.6	81125.7	83380.9	85594.3	85617.2
14.64	16524.3	41377.9	18646.7	16964.3	7597.17	32842.6		911.683	66.1615	85.5131	74.8026	83.5119	82.1881	178.765		67.786	100.051	67.796	100.063	67.777	100.048	67.804	100.04		968	62527.1	71070.1	78144.7	78583.6	80436.6	82141.6
14.66	17084.3	41037.1	17428.6	16702.2	8150.83	32752.3		912.165	66.0398	85.4039	74.7184	83.4326	82.1582	178.717		67.843	100.052	67.851	100.064	67.832	100.048	67.864	100.041		967	59813.2	67985.4	73561.1	80210.5	79014.6	81417.5
14.68	16864.2	41500.9	18011.2	17455.8	7803.17	32890		912.647	65.9162	85.2959	74.6351	83.3539	82.1303	178.671		67.902	100.052	67.911	100.064	67.891	100.049	67.924	100.042		966	58885	66930.4	71008.2	76166.6	76731.9	74086.1
14.7	16677.4	40969.1	18623.6	17512.9	7575.82	32751.2		913.129	65.7944	85.1921	74.5543	83.2789	82.1073	178.632		67.96	100.053	67.969	100.065	67.953	100.049	67.98	100.043		965	57198.7	65013.7	68781.5	73952	76978.8	74871.3
14.72	16771.5	41679.4	18576.7	17201.8	7694.94	32819.4		913.611	65.677	85.0935	74.476	83.2091	82.0903	178.601		68.017	100.054	68.028	100.066	68.013	100.05	68.04	100.044		964	56926.4	64704.2	69540	71945.1	72335.9	73164.9
14.74	16490.5	41842.7	18068	16778.8	7665.73	33156.8		914.093	65.5639	84.9982	74.3986	83.1433	82.0781	178.575		68.077	100.054	68.084	100.065	68.071	100.051	68.101	100.043		963	57000.1	64787.9	68774.8	72279.2	74006.2	73376
14.76	16553.6	41264.1	18852.7	17614.8	8010.74	33450.7		914.575	65.4537	84.9029	74.3197	83.0793	82.0678	178.552		68.135	100.053	68.142	100.066	68.131	100.05	68.161	100.044		962	56185.6	63862.2	68979.6	71002.4	70942.1	74728.2
14.78	16804.5	41678.7	18487	17939.6	7396.06	32625.5		915.058	65.3441	84.804	74.2372	83.0136	82.0557	178.529		68.194	100.054	68.201	100.067	68.189	100.05	68.218	100.045		961	55519.7	63105.3	67744.7	72735.8	71015.5	72844.2
14.8	16669.7	42041.9	17979.3	17556.4	7825.5	33145.8		915.54	65.2335	84.6996	74.1503	82.9435	82.0392	178.504		68.249	100.055	68.257	100.067	68.248	100.05	68.278	100.045		960	57226.4	65045.2	69331.1	70259	72073.7	72067.7
14.82	16508.2	41489.7	18571.1	17082.4	7438.92	32955.4		916.022	65.1218	84.5901	74.0597	82.8678	82.0176	178.476		68.304	100.056	68.316	100.068	68.303	100.051	68.337	100.045		959	55270.7	62822.2	69115.1	71467.2	73276.1	72627.9
14.84	16326.5	41042.3	19061.1	17660.6	7630.25	33288.6		916.504	65.0106	84.4782	73.9675	82.7867	81.9925	178.449		68.364	100.055	68.373	100.069	68.363	100.052	68.393	100.046		958	56888.4	64661	68786.2	71463.8	72796.5	70569.4
14.86	16587.3	41062.3	18408.3	17351.8	7178.89	32674.2		916.986	64.9024	84.3675	73.8757	82.7021	81.9672	178.424		68.419	100.055	68.429	100.069	68.422	100.052	68.45	100.046		957	55374.4	62940.1	69090.3	70596.8	72765.9	71653.9
14.88	16648.6	41428.2	19584.9	17235.5	7536.94	32641.2		917.468	64.8	84.2617	73.7862	82.6162	81.9451	178.408		68.474	100.056	68.484	100.07	68.478	100.052	68.511	100.047		956	56426.4	64135.8	70592.2	70959.4	73859.3	74046.9
14.9	16266.9	42933.1	18930.6	17369.5	7357.17	33231.8		917.95	64.7057	84.1631	73.6997	82.5316	81.929	178.402		68.535	100.057	68.539	100.07	68.533	100.053	68.568	100.047		955	56645.2	64384.5	71002	72130.4	71578.9	73869.4
14.92	16608.4	42264.3	19272.8	17975.7	7646.64	32812.2		918.432	64.6204	84.0726	73.6165	82.4506	81.9197	178.406		68.588	100.057	68.592	100.071	68.59	100.054	68.624	100.046		954	57369.1	65207.4	67488.1	71491.8	72578.1	72753.8
14.94	16924.5	41191	18984.6	16811.5	7785.07	33175.3		918.914	64.5446	83.9903	73.5368	82.3752	81.9163	178.42		68.641	100.058	68.651	100.069	68.647	100.054	68.68	100.047		953	55946.1	63589.9	68636.7	72418.2	73222.4	73862.7
14.96	16746.8	41375.4	18688.4	17696.9	8320.93	32423.1		919.397	64.4779	83.9155	73.4612	82.3073	81.9168	178.441		68.696	100.059	68.704	100.071	68.704	100.054	68.736	100.048		952	57243.5	65064.6	70630.6	69744.7	73241	72055.2
14.98	16747	41887.2	18545.4	18033	7666.97	33487.5		919.879	64.4197	83.8477	73.3907	82.2483	81.919	178.462		68.753	100.058	68.761	100.072	68.763	100.055	68.789	100.048		951	56732.3	64483.5	70018.1	73172.8	75736.1	73878.8
15	16519.7	41270.6	18391.3	17974.4	7353.81	33030.5		920.361	64.3695	83.7865	73.3266	82.1989	81.9214	178.48		68.805	100.059	68.817	100.071	68.815	100.054	68.846	100.048		950	58231.5	66187.6	70835.3	72793.3	74457.9	72667.8
15.02	16415.4	41759	18120.9	17937.2	7879.47	33451.1		920.843	64.3264	83.7319	73.2696	82.159	81.9238	178.493		68.859	100.06	68.871	100.071	68.875	100.055	68.903	100.049		949	56249.9	63935.2	71655.3	73612.3	74650.9	73152
15.04	17302.4	42562.6	18774.4	17656.4	8393.33	33322.8		921.325	64.29	83.6839	73.2204	82.128	81.9272	178.5		68.917	100.061	68.924	100.072	68.929	100.054	68.958	100.049		948	56686.2	64431.2	70701.1	75983.4	72807.2	73969.4
15.06	16582	41113.3	18984.4	18319	7789.17	33043.7		921.807	64.2601	83.6432	73.1789	82.105	81.9335	178.505		68.968	100.062	68.982	100.073	68.985	100.055	69.014	100.05		947	58820.1	66856.6	70192	70725.8	72688.1	73981.1
15.08	17511.2	41274.1	18977.6	17950.1	7603.5	33338.4		922.289	64.2373	83.6108	73.1457	82.0897	81.9446	178.511		69.023	100.062	69.037	100.073	69.039	100.056	69.068	100.05		946	57881.1	65789.3	68867.7	70929.1	73649.8	75221.6
15.1	16511.7	42461.4	19454.5	18406.7	7517.75	32924.1		922.771	64.223	83.5888	73.1218	82.0824	81.9628	178.527		69.075	100.063	69.089	100.074	69.093	100.057	69.123	100.05		945	56727.9	64478.5	70425.4	69906.9	73216	73852
15.12	16614.9	41568.6	18942.2	18665.9	7695.71	33253		923.254	64.2194	83.5795	73.1093	82.0846	81.9897	178.556		69.131	100.064	69.143	100.075	69.151	100.057	69.181	100.051		944	57905.5	65817	70028	72320.1	77458.7	74268
15.14	16684.5	41741	18906.8	17454.5	7519.29	32254.6		923.736	64.2291	83.5854	73.1106	82.0982	82.0265	178.603		69.184	100.063	69.196	100.074	69.203	100.056	69.235	100.05		943	59194.5	67282.1	69826.8	73913.5	74523.3	73735.1
15.16	16927	42015.4	19388.2	18485.3	7893.95	32786.9		924.218	64.2542	83.6082	73.1276	82.1248	82.0738	178.667		69.236	100.064	69.248	100.075	69.259	100.057	69.288	100.05		942	57950.6	65868.3	71358.3	70792.5	75605.1	75833.2
15.18	16919.8	42040.3	18664.1	17926.3	7723.3	33188		924.7	64.2956	83.6479	73.161	82.1653	82.1314	178.748		69.291	100.065	69.301	100.076	69.312	100.058	69.344	100.051		941	58979.5	67037.8	70338.5	73510.6	74844.2	73055.4
15.2	16319.7	41818.6	18709.7	17936.6	7618.81	32864.3		925.182	64.353	83.7028	73.2101	82.2189	82.1981	178.84		69.346	100.065	69.353	100.076	69.368	100.057	69.4	100.051		940	57770.9	65664	70157.9	74141.6	75747.3	75069.1
15.22	16653.1	42016.1	18920.8	17857.7	8044.9	32603.6		925.664	64.424	83.7699	73.2725	82.2835	82.2719	178.941		69.396	100.066	69.404	100.077	69.42	100.057	69.451	100.052		939	58310.5	66277.4	71710.4	74006.2	72293.9	76115.9
15.24	16494.5	41774.5	18923.3	17835.1	8126.6	32946.1		926.146	64.506	83.8459	73.3455	82.3567	82.3504	179.045		69.45	100.067	69.458	100.078	69.475	100.058	69.506	100.052		938	58179	66127.9	71052.9	74367.6	73743.6	75162.9
15.26	16810.5	41670.1	19974	18000.8	8027.95	33387.3		926.628	64.5958	83.928	73.4263	82.436	82.4312	179.152		69.501	100.066	69.51	100.078	69.529	100.058	69.559	100.052		937	56467.6	64182.7	72635.5	75257.6	74858.9	75263.3
15.28	15980.3	42124.5	18016.4	17698.8	7755.25	33036.3		927.111	64.691	84.0149	73.5134	82.5202	82.5124	179.261		69.552	100.067	69.562	100.079	69.578	100.059	69.616	100.053		936	57229.3	65048.4	70368.2	72122.6	77078.2	75897.6
15.3	15886.8	42593.3	18561.9	17856	7358.59	33507.1		927.593	64.7902	84.1065	73.6063	82.609	82.5931	179.37		69.604	100.068	69.613	100.08	69.635	100.059	69.668	100.053		935	57634.3	65508.8	70077.2	74137.4	75455.4	78306.3
15.32	16199.1	41489.4	18442.9	17796.5	7562.85	33148.9		928.075	64.8927	84.2038	73.7048	82.703	82.6733	179.48		69.656	100.067	69.663	100.08	69.685	100.06	69.72	100.053		934	58995.4	67055.9	70586	73765.8	76239	76461.7
15.34	16214.5	42141	18655.5	18269.5	8318.63	32802.2		928.557	64.9979	84.3072	73.809	82.8024	82.7531	179.59		69.709	100.068	69.717	100.081	69.739	100.06	69.775	100.054		933	58566.7	66568.6	69897.9	73623.5	74905.1	76180
15.36	16307.4	41700.3	19161	17584.6	8036.99	32943.1		929.039	65.1052	84.4166	73.9176	82.9071	82.8329	179.696		69.759	100.069	69.767	100.082	69.788	100.061	69.825	100.053		932	59524	67656.7	70012.8	75250.4	74711	74858.2
15.38	16347.1	41415.1	18528.5	17243.5	7983.75	33242.8		929.521	65.2138	84.5304	74.029	83.0157	82.9121	179.796		69.811	100.069	69.817	100.08	69.843	100.061	69.876	100.053		931	59560.8	67698.5	70029.5	75015.1	75826.4	76167.8
15.4	16299.9	41405.5	19332	17768.9	8049.36	33661.6		930.003	65.3228	84.6465	74.1409	83.1259	82.9896	179.89		69.86	100.07	69.872	100.081	69.893	100.061	69.931	100.054		930	59657.7	67808.6	70728.2	74644.9	74404.6	75978.9
15.42	16461.6	41576.7	18435	17274.7	8021.72	33294.9		930.485	65.4317	84.7631	74.2517	83.2359	83.0641	179.976		69.914	100.071	69.92	100.082	69.946	100.062	69.983	100.055		929	57579.2	65446.1	72345.7	74992.4	76382.8	76409.7
15.44	16084.5	41323.9	18560.5	17997.7	7487.75	32698.3		930.967	65.541	84.879	74.3608	83.3442	83.135	180.056		69.963	100.07	69.972	100.083	69.997	100.061	70.033	100.055		928	57624	65497.1	71567.4	74487.5	75840.9	75011.1
15.46	16147.2	41879.6	19013.6	17241.1	7220.11	33411		931.449	65.6518	84.9947	74.4687	83.4506	83.2021	180.133		70.014	100.071	70.022	100.083	70.05	100.061	70.085	100.055		927	59217.2	67307.9	71012.2	73580.6	75735.6	76972.6
15.48	16077.7	41795.9	19057.1	16967.2	7489.46	33491.1		931.932	65.7655	85.1111	74.5768	83.5557	83.2665	180.209		70.066	100.072	70.072	100.084	70.1	100.062	70.135	100.056		926	58935.4	66987.7	73793.4	74904.3	77499.3	77903.6
15.5	16399.8	40751	18889.5	18133.8	7078.42	33123.1		932.414	65.8828	85.2291	74.6859	83.6602	83.3297	180.287		70.114	100.071	70.12	100.085	70.151	100.062	70.189	100.056		925	59685.4	67840.1	72220.8	75129.5	75170.7	76416.4
15.52	16038	41202.5	18735.7	18306.9	7413.01	33411		932.896	66.003	85.3484	74.7961	83.7642	83.3928	180.368		70.165	100.072	70.169	100.085	70.199	100.063	70.238	100.057		924	58768.7	66798.2	73413.4	76335.9	77879.7	78046.4
15.54	16385.1	41608	19098.3	17097	7294.81	32647.9		933.378	66.1238	85.4673	74.9061	83.8666	83.4559	180.449		70.213	100.071	70.218	100.086	70.25	100.063	70.287	100.057		923	60059.3	68265.1	71084.9	75571.5	76525.5	76689.8
15.56	16082.8	41822.4	18973.4	17340.2	7964.86	32824.8		933.86	66.2417	85.583	75.0135	83.9651	83.5181	180.528		70.261	100.072	70.27	100.087	70.304	100.063	70.339	100.057		922	58635.6	66646.9	72641.4	73424.8	75585	76612.5
15.58	16059.2	42159.8	18820.2	17323.9	8574.04	32495.1		934.342	66.353	85.6925	75.1161	84.0577	83.5778	180.603		70.308	100.073	70.316	100.087	70.35	100.064	70.389	100.058		921	60087.6	68297.3	71858.7	75108	76935.8	76527.5
15.6	16216.5	41946.8	18462.5	17333.2	7632.67	32716.7		934.824	66.4547	85.7935	75.2123	84.1424	83.633	180.671		70.355	100.073	70.364	100.088	70.399	100.065	70.44	100.058		920	60101.3	68312.9	74667.8	75266.8	76251.1	78321.5
15.62	15463	41331.3	18811.5	17906.6	7605.38	32973		935.307	66.5452	85.885	75.3014	84.2186	83.6829	180.731		70.408	100.073	70.411	100.086	70.447	100.064	70.489	100.057		919	61048	69388.9	72582.8	77073.3	78751	79447.6
15.64	16005.7	41409.8	18754.5	18222	8152.18	33109.5		935.789	66.6241	85.967	75.3837	84.2867	83.7273	180.783		70.454	100.074	70.461	100.087	70.502	100.065	70.535	100.058		918	58387.3	66364.7	71255.8	78046.8	76915.4	78456.1
15.66	15296.3	41699.2	19089.3	17384.2	7969.89	32937.9		936.271	66.6916	86.04	75.4591	84.3477	83.7673	180.827		70.503	100.074	70.51	100.088	70.548	100.066	70.587	100.059		917	59151.5	67233.3	72462.5	78013.4	76720.4	76521.6
15.68	15763.7	42029.2	18501	17401.4	7692.61	32973.2		936.753	66.7481	86.1039	75.5271	84.4022	83.804	180.865		70.553	100.073	70.555	100.088	70.597	100.065	70.635	100.058		916	60388.7	68639.5	74809.1	76648.1	77509.4	77419.5
15.7	16506.2	41791.3	18693.5	17939	7752.19	33529.5		937.235	66.7933	86.1578	75.586	84.4502	83.8382	180.898		70.601	100.074	70.605	100.089	70.646	100.065	70.686	100.059		915	60401.6	68654.2	73458.5	77058.1	77078.9	76990
15.72	15686.8	41522.5	19139.6	17157.8	7521.17	33669.6		937.717	66.8265	86.2002	75.6338	84.4908	83.8699	180.926		70.648	100.075	70.652	100.09	70.692	100.066	70.732	100.06		914	59700.7	67857.5	74872.9	76639.9	78343.3	78155.9
15.74	15996.5	41945.3	18348.5	17591.3	7850.02	33211		938.199	66.8473	86.2297	75.6691	84.5232	83.8984	180.951		70.696	100.074	70.698	100.089	70.741	100.066	70.784	100.06		913	60082.8	68291.8	72878.3	76528.2	77127.6	77889.6
15.76	15262	41740.4	18849.8	17814.5	7544.8	33374.9		938.681	66.8555	86.2458	75.6914	84.5464	83.9229	180.971		70.742	100.075	70.747	100.09	70.789	100.066	70.83	100.061		912	60653.9	68941	72543.5	76865.6	78642	78265.3
15.78	15579.8	41622.6	19023.6	18081	7508.25	33304		939.163	66.8522	86.2496	75.7021	84.5607	83.9428	180.989		70.791	100.076	70.794	100.091	70.839	100.067	70.878	100.061		911	60689.2	68981.1	73673.2	78040.8	77286.4	76942.9
15.8	15517.3	42084.3	18982.3	17074.4	7270.21	33178.8		939.645	66.839	86.243	75.7034	84.5668	83.9579	181.003		70.834	100.076	70.843	100.091	70.888	100.067	70.926	100.062		910	61729	70162.9	77410.1	77826	78643.6	80274.8
15.82	15472.6	42032.2	18649.5	17711.1	7133.23	33233.4		940.128	66.8175	86.2285	75.6978	84.5658	83.9692	181.015		70.882	100.077	70.885	100.092	70.934	100.067	70.974	100.062		909	62028.9	70503.8	73949.8	78986.3	77157.3	80710.7
15.84	15451.5	41426.2	18865.6	17589	7520.71	32977.3		940.61	66.7893	86.2081	75.6871	84.5588	83.9777	181.025		70.929	100.078	70.932	100.093	70.981	100.067	71.022	100.062		908	59661.1	67812.5	75199.3	79686.1	79567.2	80718.8
15.86	15932.8	41351	18477.4	17811.7	7184.04	32871.7		941.092	66.7558	86.1829	75.6725	84.5463	83.9846	181.032		70.974	100.079	70.981	100.091	71.029	100.068	71.069	100.061		907	62656.5	71217.2	73664	78775	78403.7	79125.8
15.88	15245.2	41359.5	18755.1	17156.8	7174.75	33045		941.574	66.7184	86.154	75.6548	84.5294	83.9911	181.039		71.022	100.078	71.026	100.092	71.079	100.067	71.117	100.061		906	60538.3	68809.6	72631.2	77443.2	78543	77721.3
15.9	15051.4	41616.2	18743.2	17708.1	7550.27	32172.3		942.056	66.6791	86.1226	75.635	84.5094	83.9982	181.047		71.066	100.077	71.071	100.093	71.126	100.067	71.164	100.062		905	61736.8	70171.8	75241	75407.9	80723.2	79346.1
15.92	14887	41260.3	18806.7	17734.5	7765.82	33408.3		942.538	66.6409	86.0909	75.6152	84.4889	84.0069	181.057		71.109	100.078	71.119	100.093	71.173	100.068	71.209	100.062		904	61249.5	69617.9	74410.3	79998.4	77627	78883.5
15.94	14428.8	42191.9	18216.8	17479.4	7242.7	33218.2		943.02	66.6076	86.0619	75.5983	84.4711	84.0181	181.072		71.157	100.079	71.16	100.092	71.216	100.068	71.255	100.063		903	61903.1	70360.8	75292	80344.9	78095.4	78569.7
15.96	15109.8	42279	18670.2	17825.2	7713.35	33088.6		943.502	66.5826	86.039	75.5871	84.4594	84.0325	181.093		71.199	100.078	71.206	100.093	71.261	100.069	71.302	100.063		902	63146.3	71773.9	75352	79482.6	80000.8	80694.9
15.98	15616.7	41589.9	19161.3	17155.3	7278.23	33440.5		943.985	66.5683	86.0254	75.5837	84.4567	84.0507	181.118		71.248	100.079	71.251	100.094	71.308	100.069	71.348	100.063		901	61986.5	70455.6	75434.7	79910.7	77847.3	79216.5
16	15161.1	41187.1	18511.7	17766	7303.49	32695		944.467	66.5656	86.0225	75.5887	84.4639	84.0724	181.147		71.29	100.08	71.296	100.094	71.352	100.069	71.396	100.064		900	63210.6	71847	76415.3	80386.1	78018	79323.4
16.02	15341.8	41933.5	18660.9	17618.3	7572.96	33317.7		944.949	66.5742	86.0304	75.6012	84.4806	84.0967	181.178		71.337	100.08	71.341	100.095	71.398	100.07	71.439	100.064		899	62687	71251.8	73769.6	80571.4	80628.1	80281.4
16.04	14688	40924.3	18328.7	17521.9	6994.2	32775		945.431	66.5928	86.0479	75.6195	84.505	84.1224	181.209		71.38	100.08	71.385	100.096	71.445	100.07	71.484	100.064		898	62510.2	71050.9	76128.6	78751.8	79650.1	80717.8
16.06	14422	41969.1	18734.3	16952.7	7308.26	32349.9		945.913	66.6207	86.0734	75.6425	84.5351	84.1485	181.241		71.426	100.081	71.431	100.094	71.489	100.07	71.531	100.065		897	61189.6	69549.8	76214.9	80569	79264.5	81202.5
16.08	14158.6	41154.3	19468.8	17429.4	7468.58	33285.6		946.395	66.6577	86.1056	75.67	84.5696	84.1748	181.275		71.472	100.081	71.473	100.095	71.534	100.071	71.576	100.065		896	63575	72261.2	75756.8	80209.9	80294.9	81592.3
16.1	14915.6	41357.2	19585.5	18285.8	7224.54	32806.9		946.877	66.7042	86.1439	75.7032	84.6081	84.2019	181.312		71.512	100.082	71.516	100.096	71.579	100.069	71.621	100.064		895	63535.7	72216.5	76975.2	78263.4	79710.5	79979.4
16.12	14748.2	40680.5	18761.1	16835.6	7118.21	32615.4		947.359	66.7609	86.1882	75.744	84.651	84.231	181.356		71.557	100.083	71.562	100.096	71.625	100.07	71.663	100.065		894	62406.4	70932.9	75304.2	80129.3	79407.6	80461.2
16.14	14699.9	40917.2	18962.4	17434.3	7433.81	33127.4		947.842	66.8269	86.238	75.7932	84.6987	84.2634	181.405		71.601	100.081	71.603	100.097	71.669	100.071	71.71	100.065		893	61918.7	70378.6	76368.9	80241.8	80788.6	82732.4
16.16	15376	40846.5	19187.6	17435.6	7628.98	32646.4		948.324	66.9001	86.2922	75.8504	84.7507	84.2999	181.458		71.644	100.082	71.644	100.098	71.715	100.07	71.752	100.065		892	61923	70383.4	74967.7	78673.3	81177.6	81079.5
16.18	14448	40793.1	18604.9	17251.7	7161.91	32801.4		948.806	66.9764	86.349	75.9129	84.8052	84.3397	181.51		71.688	100.081	71.689	100.099	71.755	100.071	71.797	100.066		891	62351.4	70870.4	76567.4	79557.4	82524.9	80558.1
16.2	14547.1	41305.2	17841.4	17295	7302.83	32791.8		949.288	67.0513	86.4061	75.9769	84.8595	84.3815	181.557		71.731	100.082	71.734	100.098	71.801	100.072	71.841	100.066		890	63245.7	71886.9	76188.2	79145.9	82938.3	81963
16.22	14802.5	40736.4	18609	17274.4	7728.01	32888		949.77	67.1211	86.4616	76.0386	84.9107	84.423	181.596		71.775	100.083	71.777	100.099	71.845	100.071	71.886	100.066		889	63427.9	72093.9	75994.7	80055.8	80043.5	81624.3
16.24	14384.1	41408.5	19229.2	17448.4	6795.09	32973		950.252	67.1839	86.5148	76.0953	84.9566	84.4625	181.625		71.817	100.083	71.815	100.1	71.89	100.072	71.929	100.067		888	63431.4	72097.9	76155.1	79330.9	79779.7	80120.4
16.26	14801.3	41204.4	18716.7	17092.3	7354.6	33071		950.734	67.2396	86.5657	76.1462	84.9963	84.4989	181.646		71.86	100.083	71.86	100.101	71.932	100.073	71.973	100.067		887	63397	72058.8	77174.8	81029	83360.4	82114.8
16.28	14249.6	40906.9	18682.9	16679.7	7228.95	32869.5		951.216	67.2897	86.6149	76.1916	85.0301	84.5319	181.662		71.901	100.084	71.901	100.101	71.975	100.072	72.014	100.067		886	63548.9	72231.5	77259.8	82376.3	82102.7	84172.9
16.3	14013.1	40632.8	18681.3	16779.4	7509.22	32700.5		951.698	67.3355	86.662	76.2326	85.0587	84.5618	181.675		71.943	100.084	71.942	100.102	72.016	100.073	72.057	100.066		885	63904.4	72635.6	76838.7	79844.5	83712.1	82002.2
16.32	14606.6	41321.8	19287.2	17434.8	7274.84	32738.7		952.181	67.3766	86.7053	76.2692	85.0823	84.5885	181.687		71.986	100.082	71.983	100.103	72.06	100.074	72.1	100.067		884	62013.8	70486.6	75268.9	81398.6	80143.1	82882.6
16.34	14562.2	40798.9	18136	17634.5	6614.41	33204.2		952.663	67.4108	86.7413	76.3006	85.1001	84.6113	181.698		72.024	100.083	72.027	100.101	72.102	100.072	72.144	100.067		883	62991.1	71597.5	77394.1	80618.6	82305.1	82766.2
16.36	14483.9	40778.7	18784.6	17555.7	7295.92	32415.3		953.145	67.4345	86.7661	76.3243	85.1107	84.6286	181.706		72.068	100.084	72.069	100.102	72.147	100.073	72.187	100.067		882	64343	73134.1	76748.4	82883.2	83536.1	81178.4
16.38	13856.3	40763.1	18723.4	17030.4	7701.61	33013.4		953.627	67.4438	86.7766	76.3381	85.1124	84.6386	181.707		72.109	100.085	72.109	100.101	72.188	100.074	72.227	100.068		881	65062.1	73951.4	79935.1	78287.9	82927.8	81807.7
16.4	13666.7	40787.2	18445.4	16451	6943.77	32361.3		954.109	67.4364	86.7713	76.3402	85.1044	84.6401	181.699		72.151	100.086	72.15	100.102	72.23	100.073	72.271	100.068		880	65730.5	74711.1	79154.6	84231.6	84063.9	81918.2
16.42	13842.5	40342.7	18703.8	16846.5	7105.8	32322.3		954.591	67.4118	86.7517	76.3302	85.0871	84.6328	181.683		72.191	100.085	72.192	100.103	72.273	100.074	72.31	100.068		879	64812.9	73668.2	79075.6	82483.9	82448.3	80924.2
16.44	13707.1	40955.9	18689.4	16684.3	7182.14	32832.7		955.073	67.3717	86.7205	76.3092	85.0621	84.6174	181.66		72.234	100.086	72.233	100.103	72.311	100.075	72.353	100.068		878	63062.7	71678.9	77287.4	83577.8	80880.1	82168.3
16.46	14102.1	41190.9	18207	17138.4	6815.84	32639.7		955.555	67.3188	86.6813	76.2783	85.0314	84.5955	181.632		72.271	100.085	72.274	100.103	72.356	100.074	72.397	100.069		877	63476.4	72149.1	79587.7	83077	82439.8	82767.8
16.48	13945.7	40626.9	18996.6	17435.3	6867.16	32595		956.038	67.2551	86.6361	76.2386	84.9963	84.5685	181.603		72.314	100.086	72.315	100.104	72.395	100.075	72.436	100.069		876	64880.9	73745.5	77999.5	82359.5	84358.6	85289.8
16.5	13411.2	39879.7	18431.4	17139.6	6962.94	32400.7		956.52	67.1813	86.5852	76.1901	84.9568	84.5372	181.573		72.357	100.087	72.354	100.104	72.436	100.076	72.478	100.069		875	63577.9	72264.4	78144.5	82739.8	82491.9	85599.9
16.52	13004.9	40578.5	18101.1	16214.5	7008.8	31849.5		957.002	67.0967	86.5267	76.1323	84.9117	84.5012	181.54		72.396	100.088	72.394	100.105	72.479	100.075	72.518	100.07		874	63921.4	72654.9	80342.9	84706.4	85369.1	84317.2
16.54	13469.7	40968	18855.2	16631.7	7136.96	32694.9		957.484	66.9997	86.4581	76.0646	84.859	84.4598	181.501		72.435	100.087	72.434	100.106	72.521	100.076	72.558	100.069		873	66033.1	75055.1	77135.2	82067.2	85027.3	83025.3
16.56	13481.6	39739.1	18354.3	17216.5	7181.59	32331.5		957.966	66.8885	86.3769	75.9869	84.7968	84.412	181.452		72.475	100.088	72.47	100.104	72.559	100.076	72.6	100.069		872	65244.4	74158.6	77765.2	82193	85495.5	84453
16.58	13673.4	40240.9	18228.7	16327.2	7253.62	32754.1		958.448	66.7623	86.2819	75.8997	84.7237	84.357	181.391		72.514	100.089	72.511	100.105	72.602	100.075	72.644	100.069		871	66146.3	75183.8	81043	83620	82960.4	82062.9
16.6	13927.9	40050.7	18469.2	16450.8	7082.97	31961.2		958.93	66.621	86.1734	75.8036	84.6392	84.2948	181.316		72.554	100.087	72.55	100.106	72.642	100.076	72.684	100.07		870	65629.7	74596.6	76807.6	84090.7	82837.7	84408.2
16.62	13114.8	40181.7	18290	16764.9	6693.34	32197.3		959.412	66.465	86.0523	75.699	84.5433	84.2257	181.228		72.595	100.088	72.588	100.105	72.682	100.076	72.721	100.07		869	64307.7	73094	77431.8	82157.5	85720.1	84545.4
16.64	13438.9	39863.4	18620	16723.4	6756.41	32435.2		959.894	66.295	85.9199	75.5853	84.4363	84.1499	181.129		72.63	100.089	72.629	100.106	72.722	100.076	72.761	100.07		868	65581.7	74542	79598.8	81575.8	83579.4	82941.6
16.66	13327.9	40237.3	18496.2	16437.9	6705.17	32103.5		960.377	66.1114	85.7771	75.4611	84.3183	84.0676	181.021		72.674	100.088	72.666	100.107	72.76	100.077	72.803	100.069		867	65208.9	74118.3	80643.8	80913.1	84290.6	85888.1
16.68	13422.7	39678.6	18719.1	16152.7	7321.53	31993.7		960.859	65.9149	85.6247	75.3253	84.1898	83.9789	180.905		72.708	100.089	72.708	100.106	72.8	100.077	72.842	100.07		866	65096	73990	80088.9	85402.1	82339.6	83932.4
16.7	12667.7	40061.3	18000.6	16297.2	6624.5	32913.6		961.341	65.7069	85.4637	75.1779	84.0518	83.8841	180.783		72.75	100.09	72.743	100.107	72.84	100.077	72.883	100.071		865	65374.3	74306.3	80618.2	84364.8	84524.4	84067
16.72	12111.5	39737.4	18567.1	16174.7	7023.33	33123.9		961.823	65.4896	85.2961	75.0206	83.906	83.7841	180.657		72.788	100.091	72.784	100.108	72.879	100.078	72.923	100.069		864	63961.4	72700.3	79934.3	84666.8	85463.7	87047.4
16.74	12748.7	39376.2	18413.5	15893.6	7034.56	32838.5		962.305	65.2664	85.1243	74.8567	83.7553	83.6805	180.528		72.825	100.09	72.822	100.108	72.919	100.078	72.96	100.07		863	64066.8	72820.2	80741.9	82211	86419.7	84956.5
16.76	12407.3	39576.3	18694.2	16488	6840.21	32166.9		962.787	65.041	84.9514	74.6904	83.6027	83.5757	180.397		72.865	100.091	72.863	100.108	72.958	100.079	72.997	100.071		862	66372.5	75440.9	82852.2	83816.8	83525.3	84287.9
16.78	12236	39478.4	17610.2	16257.6	6599.16	32150.3		963.269	64.8173	84.7803	74.5255	83.4516	83.472	180.266		72.902	100.092	72.898	100.109	72.996	100.078	73.038	100.07		861	65460.7	74404.5	79564.1	86084	85393.2	87226.7
16.8	12769	40167.1	18413.3	15383.3	6722.99	32955.5		963.751	64.5988	84.6132	74.3645	83.3044	83.371	180.138		72.942	100.092	72.939	100.107	73.035	100.079	73.075	100.071		860	66869.2	76005.4	80332.2	84078.5	85803.1	85940.1
16.82	12041.5	39629.3	18576.7	16413.6	6963.01	32861		964.234	64.3891	84.4516	74.2087	83.1629	83.274	180.016		72.98	100.092	72.974	100.108	73.071	100.078	73.116	100.071		859	67661.3	76905.7	80454.6	84498.9	86676.3	85098.9
16.84	12828.2	39852.9	18590.6	15862.8	6446.06	31624.1		964.716	64.1921	84.2967	74.0589	83.0286	83.1813	179.902		73.016	100.093	73.012	100.109	73.113	100.078	73.151	100.071		858	65957	74968.6	81032.7	86936.6	86081.9	84494.1
16.86	12088.8	39701.7	18640.3	15611	6709.42	32551		965.198	64.0127	84.1504	73.9164	82.9031	83.093	179.8		73.055	100.093	73.049	100.11	73.151	100.079	73.191	100.072		857	67447.5	76662.8	80767.7	85938.4	85313.6	86161.8
16.88	12250.8	39868.2	18267.3	16061.4	7339.46	32442.4		965.68	63.856	84.0153	73.7833	82.7882	83.0096	179.709		73.092	100.094	73.086	100.109	73.187	100.078	73.229	100.071		856	66451.3	75530.4	80586.3	84750.9	85726.2	84712.8
16.9	12649.9	39947.4	18477.2	15943.4	6911.01	31715.5		966.162	63.7272	83.8951	73.6631	82.6861	82.9318	179.631		73.128	100.092	73.123	100.11	73.228	100.079	73.268	100.072		855	66518.8	75607.2	81507.2	84117	85610.6	87231.7
16.92	12527.2	38699.2	17847.7	15482.7	6948.52	32440		966.644	63.63	83.7929	73.5591	82.5986	82.8608	179.562		73.168	100.093	73.16	100.111	73.266	100.079	73.305	100.072		854	66552.6	75645.6	81289.3	83447	87127.2	84262.4
16.94	12187.7	39004.3	18040	15640.1	6788.91	31101.1		967.126	63.5658	83.7111	73.474	82.5265	82.7972	179.499		73.202	100.094	73.198	100.11	73.299	100.079	73.345	100.071		853	67688.9	76937.1	84128.4	86206.7	85943.1	85831.1
16.96	11955.5	39013.7	18103.5	14732.7	6167.43	32071.3		967.608	63.5329	83.6503	73.4083	82.4694	82.7413	179.438		73.243	100.094	73.233	100.111	73.337	100.08	73.381	100.071		852	69118.4	78561.9	83206	84875.7	86287.3	85767.3
16.98	12721.8	39190.8	17935.5	15303.2	6031.29	32144.4		968.091	63.5271	83.6091	73.3602	82.4254	82.692	179.375		73.278	100.094	73.269	100.112	73.376	100.08	73.417	100.072		851	66886.2	76024.7	80796.4	87540.4	86209.9	86954.6
17	11886.5	39221.4	17752.2	15711	6913.59	32083.3		968.572	63.5427	83.5847	73.3266	82.3917	82.6475	179.308		73.316	100.095	73.305	100.113	73.411	100.08	73.455	100.072		850	66469.2	75550.8	82299.6	85006	87421.7	85888.9
17.02	12379.2	39138.6	18755.1	15633	6711.65	32480.8		969.055	63.5733	83.5735	73.3033	82.3654	82.6057	179.237		73.348	100.095	73.342	100.112	73.45	100.08	73.493	100.072		849	67525.2	76751.1	83292	85812	87203.5	87169.9
17.04	11896.3	38157	17394.6	15191.9	6717.28	31809.8		969.537	63.6135	83.5721	73.2868	82.3438	82.5647	179.163		73.383	100.095	73.379	100.113	73.488	100.081	73.528	100.073		848	66480.3	75563.4	81697.1	83702.8	86023.9	87730.7
17.06	11580.9	38862.6	17539.3	14707	6471.96	31560.1		970.019	63.6589	83.5777	73.2747	82.3253	82.5233	179.091		73.422	100.096	73.414	100.114	73.523	100.081	73.564	100.072		847	66335.2	75398.5	84426.2	85094.6	89876.6	87586.9
17.08	11665.7	39184.7	17375.3	14554.6	6576.72	33035.6		970.501	63.7065	83.5881	73.2654	82.3088	82.4817	179.024		73.456	100.096	73.451	100.112	73.56	100.08	73.602	100.073		846	68463.6	77817.7	83193.1	84388.8	86311.6	86391.4
17.1	11616.3	38933	18017.5	14736.9	6517.36	31812.6		970.983	63.7535	83.6009	73.2577	82.2934	82.4403	178.964		73.492	100.096	73.485	100.112	73.597	100.081	73.636	100.072		845	68760.3	78154.9	82152.7	86639.7	85207.6	86395.3
17.12	11349.4	39230.5	17569.3	14743.8	6334.82	32186		971.465	63.7974	83.6134	73.25	82.2778	82.3996	178.912		73.526	100.096	73.523	100.113	73.634	100.081	73.674	100.073		844	67945.9	77229.2	79641.7	85376.5	87173.8	88129.8
17.14	11633.7	38391.2	17980.8	14417.2	6532.78	31966.9		971.947	63.8351	83.6221	73.24	82.2602	82.3594	178.865		73.564	100.097	73.559	100.112	73.667	100.081	73.711	100.073		843	68425	77773.8	83442.2	87621.8	87769.6	90082.4
17.16	11516.4	39113.8	17171.6	14363.2	6183.28	31710.6		972.429	63.8637	83.6229	73.2249	82.2381	82.3186	178.822		73.598	100.098	73.59	100.113	73.703	100.081	73.747	100.072		842	67055.7	76217.4	82113.7	86443.8	89639.4	90377.8
17.18	11558.9	38823.5	17865.8	14295.6	6033.09	31902.6		972.912	63.8805	83.6122	73.2021	82.2092	82.2754	178.779		73.633	100.096	73.627	100.114	73.738	100.082	73.785	100.073		841	67975.6	77263	82501.3	85991.2	87484.5	88322.8
17.2	11756.1	38156.8	17263.1	14883.2	5683	31822.8		973.394	63.884	83.5875	73.1695	82.1716	82.2278	178.732		73.671	100.097	73.664	100.113	73.777	100.082	73.819	100.073		840	67660.7	76905.1	81831.4	86027.6	87573.9	88566.5
17.22	11832	38514.1	17177.7	14467.3	6034.11	31416.6		973.876	63.8738	83.5477	73.1264	82.1243	82.1744	178.679		73.703	100.097	73.696	100.114	73.809	100.082	73.855	100.073		839	70066.9	79640	83784	88609	88482.6	90743.7
17.24	11169.5	38503.1	17231.2	14020.3	6626.76	31425.5		974.358	63.8505	83.4934	73.0731	82.0673	82.1151	178.621		73.735	100.097	73.73	100.115	73.848	100.081	73.89	100.073		838	68287.9	77618	82786.5	89055.9	89351.2	88756.6
17.26	11310.1	37698.9	17533.2	14365.1	5572.36	31336.4		974.84	63.8149	83.4263	73.0106	82.0012	82.0504	178.556		73.774	100.097	73.768	100.116	73.885	100.082	73.926	100.074		837	69549.6	79052.1	82720.1	89324.6	90224.4	90585.2
17.28	11548.3	38136.8	16853.2	14305	6387.85	32065.2		975.322	63.7681	83.3486	72.9399	81.9274	81.9821	178.486		73.806	100.098	73.802	100.115	73.92	100.082	73.961	100.073		836	70407	80026.6	85702.6	88101.3	86856.9	90686.3
17.3	10875.8	37684.4	17104.8	14390.4	6376	31887.2		975.804	63.7109	83.2624	72.8621	81.8475	81.9118	178.413		73.841	100.099	73.834	100.116	73.952	100.083	73.996	100.073		835	70490.3	80121.3	84228.5	87083.2	86431.5	90498.5
17.32	11008	38020.4	16966	13737.8	6183.09	31820.7		976.286	63.6445	83.1702	72.7787	81.7639	81.8414	178.336		73.874	100.099	73.871	100.116	73.989	100.083	74.034	100.073		834	70802.5	80476.1	84443.2	89500.5	91240.9	88162.1
17.34	10820	38648.5	16237.1	14027.9	5872.86	32481.4		976.769	63.5713	83.0747	72.6917	81.6795	81.7722	178.259		73.91	100.099	73.905	100.117	74.029	100.082	74.068	100.074		833	66568.6	75663.8	85316.1	87625	89509.9	89967.8
17.36	10629.3	38340.3	16622.6	14076.6	6241.8	31395.5		977.251	63.4951	82.9795	72.6042	81.5978	81.7054	178.184		73.944	100.099	73.938	100.115	74.064	100.082	74.102	100.073		832	69393.9	78875.1	83485.1	89935.9	88448.4	91134
17.38	11189.9	37738.2	16476.9	14412.6	5847.44	31776.2		977.733	63.4212	82.8889	72.5204	81.5225	81.642	178.113		73.976	100.1	73.973	100.116	74.096	100.082	74.135	100.073		831	69658.2	79175.5	84680.3	90751.3	88383.1	90702
17.4	10894.5	37869.1	16935.6	13970.6	6157.82	31960.2		978.215	63.356	82.8079	72.4445	81.4573	81.5831	178.049		74.012	100.101	74.005	100.116	74.128	100.082	74.168	100.074		830	69612.7	79123.8	86515.9	86397.2	90573.2	90009
17.42	11018.8	37505.3	16401	13484.6	5441.15	32389.7		978.697	63.306	82.7417	72.3806	81.4053	81.5299	177.995		74.045	100.1	74.042	100.117	74.163	100.083	74.202	100.073		829	70491.6	80122.7	83473.5	89670.7	88897.2	91041.6
17.44	11138.4	38148.6	16798.9	13843.5	5588.93	32721		979.179	63.277	82.6952	72.332	81.3685	81.4835	177.95		74.079	100.101	74.073	100.116	74.199	100.084	74.238	100.074		828	70063.5	79636.2	85116.3	88600.5	89967.6	92980.5
17.46	10858.4	37552.5	16333.2	13346.1	5750.88	32407.9		979.661	63.274	82.6726	72.3009	81.3481	81.445	177.915		74.111	100.101	74.105	100.117	74.229	100.083	74.27	100.074		827	71706.2	81503.3	84094.8	87912.7	91067.7	92000.1
17.48	10814	37298	16258.3	13281.2	5935.18	31210.5		980.143	63.3005	82.6773	72.2894	81.3447	81.4153	177.89		74.144	100.1	74.139	100.118	74.26	100.084	74.304	100.074		826	70861	80542.6	84269.9	89111.2	88596.3	90907.3
17.5	10433.8	37469.3	16942.8	13077	5830.23	31712.6		980.625	63.3593	82.7118	72.2993	81.3589	81.3947	177.873		74.177	100.1	74.172	100.119	74.293	100.084	74.338	100.074		825	71052.7	80760.5	85186.9	90185.5	87757.1	94211.6
17.52	10698.5	38036.1	16653.4	13431.6	5272.99	31660.3		981.107	63.4523	82.7777	72.3327	81.3914	81.3834	177.865		74.208	100.101	74.204	100.118	74.327	100.085	74.372	100.075		824	69735.1	79262.9	86763.1	89140.9	87337.7	90472
17.54	10370.7	38197.9	16131.3	13529	5866.82	31034.5		981.59	63.5802	82.8751	72.3919	81.4429	81.3811	177.866		74.242	100.101	74.239	100.119	74.359	100.084	74.406	100.074		823	70277.5	79879.4	84646.3	90437.7	89203.9	90827.6
17.56	10451.1	37777.3	16383.5	13808.4	5484.66	31494.5		982.072	63.7423	83.0029	72.4783	81.5138	81.3874	177.877		74.277	100.101	74.27	100.119	74.394	100.085	74.438	100.075		822	70291.9	79895.8	86673.2	91238.2	89568.2	91003.2
17.58	10423.6	37297.8	16900	12975.1	6536.59	31408.9		982.554	63.9361	83.1582	72.5919	81.6038	81.4014	177.898		74.307	100.101	74.305	100.118	74.427	100.085	74.471	100.075		821	71316.7	81060.6	87761.4	88064.2	91952.8	92846.1
17.6	10266.4	37351.7	16308.7	13378.6	5417.42	31305.4		983.036	64.1569	83.3367	72.7304	81.7114	81.4223	177.929		74.34	100.102	74.336	100.119	74.46	100.086	74.505	100.074		820	69301.1	78769.6	85928.7	88649.8	90412.2	91798.1
17.62	10837.7	36678.1	15879.7	13245.8	5580.65	31580.5		983.518	64.3976	83.5326	72.8892	81.8339	81.4488	177.97		74.371	100.103	74.369	100.12	74.49	100.086	74.537	100.074		819	71743.1	81545.2	87405.2	89222.3	92356.9	92711
17.64	10195.3	37164.8	15425.2	13603.2	5281.7	32133.2		984	64.6504	83.7397	73.0621	81.9678	81.4797	178.017		74.405	100.102	74.401	100.121	74.526	100.087	74.57	100.074		818	69749.4	79279.2	87307.5	89580.5	92579.9	92197.9
17.66	9914.37	36844.2	16717.2	12981.6	5513.27	31543.5		984.482	64.907	83.9522	73.2424	82.1097	81.5138	178.068		74.437	100.103	74.433	100.118	74.554	100.085	74.604	100.074		817	69339.5	78813.2	87225.5	91901.9	90583.5	94860.9
17.68	10342.6	36599.3	15872.6	12768.9	4824.37	31144.2		984.965	65.1602	84.1649	73.4243	82.256	81.5501	178.12		74.467	100.103	74.461	100.119	74.587	100.086	74.637	100.075		816	70686.4	80344.2	87478.6	89687.2	89958.8	94230.8
17.7	9917.97	37463.2	15860.8	12748.9	5397.22	31483.2		985.447	65.4049	84.3744	73.6037	82.4045	81.5884	178.172		74.499	100.104	74.495	100.118	74.622	100.086	74.668	100.074		815	70683.4	80340.8	87839.6	89976.1	90943.4	90132.8
17.72	10648.1	36798.7	15542.6	12678.7	5040.37	31126.6		985.929	65.6385	84.5789	73.7789	82.5535	81.6291	178.225		74.53	100.103	74.529	100.119	74.654	100.086	74.699	100.075		814	74637.5	84835.1	86244.8	92053.3	92149.2	93146.3
17.74	10162.4	37467.3	15111.9	12535.1	5904.05	31558.5		986.411	65.86	84.7775	73.9497	82.7021	81.6733	178.282		74.563	100.104	74.558	100.12	74.686	100.086	74.732	100.075		813	71153.4	80875	87899.5	92035.8	91508.2	92375.9
17.76	10074.7	37913.5	15790.2	13394.1	5366.36	31589.5		986.893	66.0697	84.9702	74.1172	82.8497	81.7223	178.345		74.593	100.104	74.59	100.12	74.718	100.086	74.764	100.075		812	73162.3	83158.3	88618.5	94817.4	91985.3	93702
17.78	9588.34	36762.3	15802.9	12609.9	5185.05	31429		987.375	66.2682	85.157	74.2822	82.9954	81.7775	178.419		74.628	100.105	74.624	100.12	74.747	100.086	74.795	100.075		811	71221.5	80952.4	86878.4	93628.7	93945.7	90901.6
17.8	9609.9	36770.9	15759.2	13313.5	5560.08	31677.3		987.857	66.4563	85.3381	74.4454	83.1386	81.8396	178.505		74.657	100.103	74.652	100.12	74.782	100.087	74.828	100.075		810	71770.4	81576.3	86609.6	91719.2	94030.2	90661
17.82	9311.25	37007	14993.7	12951.8	5365.63	31943.4		988.339	66.6345	85.5141	74.6073	83.2791	81.9085	178.604		74.689	100.103	74.683	100.121	74.813	100.087	74.859	100.074		809	72741.4	82679.9	84955.8	90907	92203.2	93602.5
17.84	9767.9	36989.9	15702.6	12325.5	5115.59	31070.7		988.821	66.8039	85.6856	74.7681	83.4169	81.984	178.714		74.723	100.104	74.716	100.121	74.843	100.088	74.894	100.074		808	71637	81424.7	87702.8	90708.1	91280.4	93556.1
17.86	9644.98	36449.6	15797.2	12568.6	5364.02	30717.2		989.304	66.966	85.8541	74.9282	83.5529	82.065	178.832		74.752	100.103	74.747	100.121	74.874	100.087	74.925	100.075		807	70868.3	80550.9	89314.4	92204.6	94205.9	93668.9
17.88	10010.6	36706.8	15588.6	12378.1	5162.33	30467.1		989.786	67.122	86.0207	75.0881	83.6883	82.1503	178.955		74.783	100.104	74.776	100.121	74.906	100.088	74.956	100.074		806	71754.6	81558.3	87417	92220.2	93401.4	93016.2
17.9	9290.16	37231.5	15411.3	12550	5636.75	31223.9		990.268	67.2728	86.1858	75.2475	83.8239	82.2387	179.078		74.813	100.104	74.811	100.122	74.936	100.088	74.988	100.075		805	72830.4	82781.1	87967.7	91015.7	95107.2	94401.8
17.92	9853.3	35979.9	15271.4	12715.1	5507.73	30677.1		990.75	67.4181	86.3484	75.4053	83.9594	82.3286	179.199		74.845	100.104	74.841	100.122	74.968	100.088	75.019	100.075		804	72962.1	82930.8	86287.5	92890.3	94691.7	94798.2
17.94	9924.77	36540.3	14813.8	11871	4877.6	30546.4		991.232	67.5561	86.506	75.5593	84.0934	82.4187	179.316		74.874	100.104	74.868	100.12	74.999	100.087	75.05	100.074		803	71793.3	81602.3	89154.7	92533.8	92920.5	92489.9
17.96	9501.03	36202.7	15018.5	12411.6	5109.55	30830.4		991.714	67.6842	86.6551	75.7064	84.2238	82.5072	179.428		74.903	100.105	74.902	100.121	75.031	100.087	75.083	100.075		802	72500.5	82406.1	89006.2	92294.4	94035.5	92395.4
17.98	10063	35719.2	14907.3	12759.3	5168.13	31190.5		992.196	67.7996	86.7922	75.8435	84.348	82.5924	179.533		74.933	100.104	74.932	100.121	75.061	100.088	75.112	100.075		801	72166.9	82026.9	86313.8	92362.3	95866.6	96209.9
18	9368.35	35429.6	14916.8	12245.8	4555.9	30976.4		992.678	67.9007	86.9146	75.9685	84.4639	82.6732	179.632		74.966	100.105	74.963	100.122	75.091	100.088	75.143	100.075		800	71222.3	80953.3	89338.3	92141.1	92718.1	94343.9
18.02	9008.36	35868.5	15257.7	12575.2	4943.55	31059.2		993.16	67.9873	87.0213	76.0806	84.5705	82.7487	179.723		74.993	100.103	74.991	100.121	75.123	100.088	75.175	100.075		799	71040.5	80746.6	89048.2	90925.7	92770.2	95627.2
18.04	9136.62	35953.3	15509.3	12676.7	5078.43	30490.8		993.643	68.0603	87.1128	76.18	84.6677	82.8188	179.808		75.026	100.103	75.023	100.122	75.153	100.088	75.205	100.076		798	72689.7	82621.2	87963.9	92943.4	93991.5	94570.2
18.06	9084.8	35745.5	15006.4	11829.8	4931.47	30737.1		994.125	68.1213	87.1906	76.2677	84.7558	82.8836	179.887		75.053	100.104	75.05	100.123	75.186	100.088	75.234	100.074		797	72972.7	82942.9	90957.3	93601.4	92386.5	93300.1
18.08	8869.58	36162.3	14430.6	12084.3	4924.41	30838.8		994.607	68.1711	87.2558	76.3441	84.8346	82.9437	179.96		75.082	100.103	75.08	100.123	75.216	100.089	75.26	100.075		796	74116.9	84243.4	88279.5	94174.8	94698.6	94474.9
18.1	9395.79	36171.9	14636.1	11383.6	5026.11	31123.5		995.089	68.2099	87.3089	76.4089	84.9034	82.9993	180.028		75.113	100.103	75.11	100.124	75.245	100.089	75.293	100.075		795	73134.6	83126.9	89455.6	93540	94522.5	94608.7
18.12	9201.64	35728.4	15097.7	12112.6	4975.66	31010.1		995.571	68.2365	87.3497	76.4609	84.9604	83.0502	180.091		75.143	100.104	75.14	100.124	75.274	100.089	75.321	100.075		794	74342.7	84500	86553.3	94963.6	94017.8	96170.4
18.14	8808.03	36169.4	14575.1	12412.1	4591.16	30975.5		996.053	68.2499	87.3775	76.4992	85.0044	83.0965	180.149		75.175	100.104	75.169	100.125	75.306	100.089	75.349	100.075		793	73106.4	83094.8	89159.6	93515.8	94333.7	97859.9
18.16	9298.92	35447.9	14948.6	11623.7	5356.19	30614.3		996.535	68.2496	87.3923	76.5237	85.0345	83.1382	180.201		75.206	100.104	75.199	100.124	75.334	100.089	75.379	100.076		792	74850.8	85077.5	90439.2	93002.5	93844.8	94213.8
18.18	9012.57	35828	14746	12383.2	4724.55	30629.3		997.018	68.2367	87.3948	76.5357	85.0514	83.176	180.247		75.233	100.104	75.23	100.125	75.362	100.089	75.413	100.076		791	74702.9	84909.4	90214.6	95096.3	94238.2	95276.9
18.2	8229.09	35320.8	14538.7	11334.9	4602.11	31105		997.5	68.213	87.3864	76.5377	85.0571	83.2108	180.289		75.259	100.105	75.258	100.125	75.393	100.089	75.442	100.075		790	71115.9	80832.4	90427.2	93881.5	95257.2	91460.2
18.22	9190.19	36035	14861.4	11723.3	4845.67	30540.8		997.982	68.181	87.3693	76.5325	85.0543	83.2442	180.328		75.29	100.105	75.287	100.126	75.422	100.09	75.47	100.076		789	74614	84808.4	89953.1	94225.4	95674.4	93170.6
18.24	8996.19	35644.5	14522.2	11353.6	4701.05	31173.7		998.464	68.1425	87.3449	76.5222	85.0454	83.2776	180.364		75.32	100.105	75.317	100.125	75.45	100.09	75.5	100.076		788	74888.4	85120.3	90398.2	91379.9	96163.2	95408.1
18.26	9464.62	35628	13630.5	12101.6	4346.52	30827.4		998.946	68.0983	87.3141	76.5076	85.0321	83.3119	180.399		75.346	100.105	75.346	100.125	75.48	100.089	75.528	100.076		787	74421.6	84589.7	90001.4	95470.7	93929.3	95848.8
18.28	9258.48	36310	14421.7	11495.6	4303.36	30799.3		999.428	68.0481	87.2772	76.4885	85.0152	83.3472	180.434		75.377	100.105	75.372	100.126	75.51	100.089	75.56	100.076		786	76629.5	87099.3	90207.7	93395.5	94921.8	95428.3
18.3	8775.72	35094.9	14350.1	11453.2	4047.68	31575.1		999.91	67.9917	87.2348	76.4641	84.9946	83.383	180.467		75.408	100.103	75.403	100.126	75.54	100.089	75.588	100.076		785	75147.1	85414.3	91801.8	93636.4	97799.4	95603.1
18.32	8279.3	35996.9	14259.9	11292.7	4934.12	30910.7		1000.39	67.9294	87.1876	76.4341	84.9706	83.4183	180.498		75.432	100.104	75.431	100.127	75.57	100.09	75.618	100.077		784	72514.6	82422.2	91761.7	96538.3	98644.8	97504.3
18.34	8855	35151.9	13961	11585.5	4637.58	30843.6		1000.87	67.8624	87.1371	76.3991	84.9433	83.452	180.527		75.464	100.104	75.462	100.125	75.596	100.089	75.646	100.077		783	75669.1	86007.6	90528.6	95212.7	98044.4	98132.3
18.36	8848.58	34894.6	14405.5	11391.5	4584.51	30857.8		1001.36	67.7926	87.0852	76.3607	84.9135	83.4832	180.553		75.491	100.104	75.49	100.125	75.624	100.09	75.673	100.076		782	76891.4	87397	89625.5	95501.2	96443.2	96296.5
18.38	9117.4	35686.9	13634.4	10881.6	4059.13	30935.2		1001.84	67.7224	87.0335	76.3206	84.882	83.511	180.576		75.523	100.104	75.518	100.126	75.654	100.09	75.702	100.076		781	74713.4	84921.4	90795.5	95257.9	96771.5	98875
18.4	8610.97	35479.3	14318.4	11501.4	3750.09	31010.8		1002.32	67.6531	86.9825	76.2802	84.8489	83.535	180.596		75.55	100.104	75.545	100.126	75.683	100.09	75.733	100.076		780	75168.7	85438.9	90525.3	93492.3	95604.3	98316.9
18.42	7722.27	34955.5	14143.5	11430.3	4582.64	31087.8		1002.8	67.5851	86.9319	76.2398	84.8142	83.5544	180.614		75.578	100.104	75.574	100.127	75.713	100.09	75.756	100.076		779	73981	84088.9	91750.7	94251.4	95781.1	98551.5
18.44	8347.04	34605.9	13457.7	11260.2	4448.88	31139.9		1003.28	67.5178	86.8805	76.1984	84.7771	83.5686	180.63		75.605	100.104	75.602	100.126	75.74	100.09	75.788	100.076		778	73930.8	84031.9	90447.1	97513.8	97313.6	95319.8
18.46	9114.08	35462.3	14671.9	11601.6	4020.28	30773.7		1003.77	67.45	86.8273	76.1547	84.7366	83.5768	180.643		75.636	100.105	75.631	100.126	75.768	100.09	75.817	100.076		777	76148.8	86552.9	90276.1	98916	96701.7	96502.1
18.48	8456.92	35439.1	13854.8	10908.8	4526.65	30091.9		1004.25	67.3807	86.7713	76.1075	84.6923	83.5781	180.651		75.663	100.105	75.657	100.127	75.797	100.091	75.848	100.076		776	76824.6	87321	91601	94831.5	95513.6	97101.5
18.5	8560.35	35396.7	14257.4	11840.6	4144.74	30549.9		1004.73	67.309	86.7122	76.056	84.6437	83.5719	180.653		75.689	100.104	75.686	100.127	75.825	100.09	75.873	100.076		775	74933.8	85171.9	91033.5	93751.7	97700.4	98011.1
18.52	8279.52	34857.3	13476.4	11726.1	4186.09	31238.3		1005.21	67.2344	86.65	75.9999	84.5906	83.5575	180.643		75.718	100.105	75.716	100.128	75.856	100.09	75.903	100.076		774	74400	84565.1	92918.4	95354.4	98914.2	99538
18.54	8218.06	34479.6	14003.1	11465.8	4215.56	31324.3		1005.7	67.1565	86.5842	75.9392	84.5326	83.5342	180.621		75.747	100.105	75.746	100.128	75.884	100.091	75.931	100.077		773	76597	87062.3	92007.4	97042.5	98527.9	100757
18.56	8114.13	34971	14082.8	11337.1	3888	30680.7		1006.18	67.0744	86.5137	75.8735	84.4685	83.5014	180.584		75.77	100.106	75.774	100.127	75.913	100.091	75.958	100.076		772	76512.7	86966.5	92151.7	96963.3	98036.4	98315.3
18.58	8202.59	34264.3	13919.2	11004.3	3618.43	30847.7		1006.66	66.9868	86.437	75.8023	84.3972	83.4586	180.53		75.8	100.104	75.799	100.128	75.939	100.089	75.988	100.077		771	76569.2	87030.7	89998.8	96840.5	97533.1	98143.2
18.6	8254.43	34162.4	13793.2	11635.2	3976.75	30603		1007.14	66.8929	86.3525	75.7245	84.3172	83.4056	180.461		75.83	100.104	75.824	100.127	75.966	100.09	76.015	100.077		770	77243.1	87796.7	92003.7	96416.3	96246.8	98881.5
18.62	8077.49	34925.5	14495.1	11389.3	4020.35	31029.5		1007.62	66.7923	86.2599	75.6399	84.2283	83.3428	180.379		75.855	100.104	75.853	100.128	75.997	100.09	76.044	100.077		769	77303.7	87865.6	91617.9	97617.6	98382.4	97172.4
18.64	8276.55	34551.5	14116	11268.4	3793.55	30640.8		1008.11	66.6861	86.1599	75.5488	84.1315	83.2715	180.285		75.881	100.105	75.881	100.128	76.025	100.09	76.07	100.077		768	76511.2	86964.8	91592.3	96693.5	98513.2	98570.3
18.66	8172.25	34800.8	13876.4	11194.6	4407.4	30493.2		1008.59	66.5758	86.0546	75.4522	84.0286	83.1931	180.184		75.91	100.105	75.909	100.128	76.051	100.09	76.1	100.076		767	76766.3	87254.8	91020.7	97762.2	98602.8	100029
18.68	8029.08	34430.4	13880	11665.4	4734.65	30511.6		1009.07	66.4631	85.9463	75.3511	83.9219	83.1089	180.078		75.939	100.104	75.938	100.129	76.079	100.09	76.127	100.076		766	78001	88658.2	92565.3	97061.9	97318.6	100877
18.7	8146.17	34084.1	13623.2	10907.4	3833.75	31001.3		1009.55	66.3485	85.836	75.2463	83.8126	83.0194	179.964		75.967	100.105	75.963	100.129	76.106	100.09	76.156	100.076		765	74866.1	85094.9	91461.2	99289.3	99149.3	99792.6
18.72	8152.34	34638.4	13684.7	11002.7	4089.15	30916		1010.03	66.2308	85.7228	75.1367	83.7003	82.923	179.842		75.993	100.105	75.99	100.13	76.135	100.091	76.185	100.077		764	78279.7	88974.9	95033.5	97377	97839	101020
18.74	8309.59	34059.3	13936.3	11598	3463.03	30106.7		1010.52	66.1067	85.6035	75.0198	83.5824	82.8166	179.707		76.021	100.105	76.018	100.127	76.161	100.09	76.21	100.077		763	77967.6	88620.2	93731	97117.6	98869.4	101591
18.76	7847.61	34460.3	13892.6	10869.8	3432.47	30000.5		1011	65.9713	85.4731	74.892	83.4548	82.696	179.553		76.049	100.105	76.047	100.128	76.189	100.09	76.237	100.077		762	77606.2	88209.4	92741.1	96343.1	99673.9	101466
18.78	8287.02	34246	13169.2	11402.7	3731.81	30588.2		1011.48	65.8191	85.3259	74.7485	83.3126	82.5565	179.375		76.075	100.105	76.073	100.128	76.216	100.091	76.264	100.077		761	78061.6	88727	93009	98277.5	99246.5	99766.9
18.8	8054.34	34480.5	12898	11543	3916.55	31065		1011.96	65.6445	85.1564	74.5849	83.1513	82.3943	179.17		76.102	100.105	76.098	100.129	76.243	100.09	76.292	100.077		760	78422.9	89137.7	95221	98202.8	99005.1	100282
18.82	7964.66	34009.3	13382.1	10917.4	3498.57	30398.5		1012.45	65.4417	84.96	74.3968	82.9676	82.2071	178.935		76.129	100.104	76.125	100.129	76.272	100.09	76.321	100.077		759	76748.8	87234.9	93689.8	97731.1	104258	99315.5
18.84	8155.06	34100.9	12787.5	11191.7	3638.67	30028.7		1012.93	65.2052	84.7331	74.1804	82.7588	81.9951	178.672		76.159	100.105	76.155	100.129	76.298	100.091	76.347	100.078		758	78021.6	88681.6	93767.9	98679.4	101244	99329.3
18.86	7692.36	34628.7	13401	10812.7	4048.3	30619.9		1013.41	64.9295	84.4724	73.932	82.5235	81.7607	178.384		76.184	100.105	76.187	100.13	76.325	100.091	76.373	100.077		757	75249.4	85530.6	93313.3	99224.2	100234	100338
18.88	7797.51	34788.8	13162.8	10783.3	3497.21	30914.8		1013.89	64.6099	84.1759	73.6491	82.2611	81.5087	178.078		76.21	100.106	76.211	100.13	76.35	100.091	76.401	100.077		756	75927.7	86301.6	94439.8	100165	98514.4	102388
18.9	7772.02	34301.3	12874.9	11250.5	3523.85	30973.3		1014.37	64.2445	83.8431	73.3313	81.9725	81.2463	177.761		76.235	100.104	76.241	100.129	76.377	100.092	76.428	100.078		755	79601.6	90477.4	94036.2	99469	102617	102842
18.92	7796.38	33184.2	13239.2	11419.3	3075.87	30537.8		1014.86	63.8365	83.4774	72.9821	81.6613	80.9827	177.447		76.263	100.104	76.265	100.129	76.405	100.092	76.458	100.078		754	76319.2	86746.6	92451.3	97871.9	103294	100920
18.94	7677.33	33081.1	13248.2	10542.7	3295.99	31089.1		1015.34	63.397	83.0878	72.6105	81.3353	80.7299	177.149		76.288	100.104	76.293	100.13	76.434	100.09	76.482	100.078		753	78697.7	89450	96629.2	101404	101514	103400
18.96	7442.22	33888.4	13165.9	10436.6	3558.21	30552.9		1015.82	62.9453	82.6895	72.2318	81.007	80.5012	176.884		76.315	100.105	76.318	100.13	76.457	100.091	76.509	100.077		752	78039.9	88702.4	94940.1	100621	100851	102622
18.98	7906.61	33909.7	12714.4	10365.1	3103.62	30642.4		1016.3	62.5087	82.3042	71.8667	80.6935	80.3105	176.667		76.343	100.104	76.342	100.131	76.488	100.091	76.538	100.078		751	76151.7	86556.2	94614	100356	99528.9	101395
19	7261.72	33534.6	12330.2	10707.7	3207.07	30883		1016.78	62.1188	81.9571	71.5389	80.415	80.1714	176.516		76.369	100.104	76.37	100.132	76.512	100.091	76.563	100.078		750	78543.8	89275.1	95091.7	96914.2	101835	100658
19.02	7167.15	34009.3	12894.9	10886.9	3069.8	30342.1		1017.27	61.8072	81.6743	71.2725	80.1922	80.0947	176.442		76.394	100.105	76.394	100.132	76.54	100.091	76.588	100.078		749	77559.7	88156.6	96712.9	100431	101405	102018
19.04	7908.33	33725.2	12815.7	11379.5	3723.93	30802.5		1017.75	61.6013	81.4792	71.0886	80.0439	80.0879	176.455		76.422	100.105	76.416	100.131	76.566	100.092	76.616	100.078		748	76714.1	87195.4	96216.1	101896	103185	101228
19.06	7439.87	33814.7	12327.7	10622.8	3337.91	30320.9		1018.23	61.5201	81.3893	71.0028	79.984	80.1539	176.557		76.446	100.105	76.443	100.132	76.593	100.091	76.647	100.079		747	80065.7	91005	96337.5	101963	101797	101836
19.08	7219.29	34068.4	12674.3	10814.9	3056.06	29639.3		1018.71	61.5718	81.4139	71.0233	80.0199	80.2906	176.747		76.476	100.104	76.469	100.132	76.621	100.091	76.674	100.077		746	79736	90630.2	95326.3	98978	102196	103463
19.1	7431.08	33792	12124.6	11159.3	3036.72	30376.5		1019.2	61.7529	81.5531	71.1502	80.1516	80.4907	177.015		76.502	100.105	76.496	100.133	76.643	100.092	76.702	100.077		745	79611.6	90488.8	96079.4	101459	102135	102138
19.12	7915.42	33217	12414.1	10891.1	3439.33	30567.4		1019.68	62.0489	81.7971	71.3747	80.3707	80.7426	177.345		76.528	100.105	76.522	100.133	76.673	100.092	76.729	100.077		744	81638.8	92793	98341.9	98776.9	102766	101568
19.14	7918.4	33307.7	12248	10477.2	3025.33	30662.1		1020.16	62.4359	82.1282	71.681	80.6622	81.0316	177.717		76.552	100.105	76.551	100.132	76.697	100.091	76.756	100.078		743	79494.6	90355.8	97595.5	102244	104462	101398
19.16	6893.1	33017.3	12498	10523.7	2578.31	30751.4		1020.64	62.8846	82.5223	72.0477	81.0059	81.3417	178.11		76.58	100.105	76.57	100.132	76.722	100.091	76.782	100.078		742	78629.6	89372.6	94144	102359	101369	104949
19.18	7148.53	32969.5	12164.8	10464.1	2892.61	30419.5		1021.12	63.364	82.9529	72.4502	81.3792	81.6568	178.501		76.606	100.105	76.598	100.133	76.75	100.092	76.809	100.078		741	79899.3	90815.8	97368.3	101550	104835	102516
19.2	7703.82	33254.4	12860.3	10770.4	2988.18	30884.3		1021.61	63.8443	83.3935	72.8642	81.7597	81.9627	178.872		76.634	100.105	76.627	100.133	76.775	100.092	76.836	100.078		740	80400.1	91385	96731	99863.7	102361	103094
19.22	7726.25	32965.3	12047.5	9788.32	2461.86	31291.8		1022.09	64.3005	83.8206	73.2672	82.1269	82.247	179.206		76.659	100.105	76.652	100.133	76.804	100.092	76.863	100.079		739	77275.3	87833.3	98946.6	102590	97923.9	104420
19.24	7984.78	33371.5	11803.8	10473.8	2948.03	30558.3		1022.57	64.7132	84.2154	73.641	82.4641	82.5002	179.495		76.685	100.105	76.675	100.131	76.831	100.092	76.882	100.079		738	80709.8	91737.1	99072.4	100207	100547	104579
19.26	7640.99	33816.5	12231.9	10179.9	2870.84	30514.7		1023.05	65.0701	84.5649	73.9725	82.7595	82.716	179.734		76.709	100.106	76.705	100.131	76.855	100.092	76.909	100.078		737	80319.1	91293	98953.9	101024	103229	103799
19.28	7325.15	33170	12722	10746	3122.16	30807.3		1023.53	65.3658	84.8624	74.2545	83.0064	82.8911	179.923		76.734	100.104	76.73	100.131	76.876	100.092	76.935	100.079		736	80407.2	91393.1	95244.7	102187	104790	100764
19.3	7391.79	33831.8	12966.8	10761.9	3111.11	30343.5		1024.02	65.6011	85.1067	74.4851	83.2034	83.0256	180.065		76.765	100.104	76.757	100.132	76.906	100.092	76.961	100.079		735	79405.3	90254.3	98461.5	101093	105162	104170
19.32	7399.97	33431.6	12328	10703.1	2651.57	30051.7		1024.5	65.7807	85.3003	74.6663	83.3531	83.1223	180.165		76.785	100.104	76.781	100.131	76.932	100.093	76.988	100.079		734	79599.1	90474.6	96830.7	103628	103602	105051
19.34	7334.58	33803.4	12505.3	9606.37	2888.85	30645.6		1024.98	65.9117	85.4477	74.8024	83.4604	83.1859	180.23		76.811	100.105	76.804	100.131	76.955	100.091	77.013	100.079		733	80639.5	91657.2	96142.2	101420	103857	105340
19.36	7569.15	33792.1	12244.4	10070.4	2496.32	30890.4		1025.46	66.0014	85.5536	74.8981	83.5306	83.2213	180.263		76.839	100.104	76.832	100.131	76.981	100.091	77.039	100.08		732	79471.5	90329.6	99694.8	102330	103224	105622
19.38	7273.66	33500.2	11913.6	11020.7	2761.21	30320.7		1025.94	66.0555	85.6216	74.9578	83.5686	83.2333	180.268		76.868	100.104	76.859	100.132	77.009	100.091	77.066	100.079		731	79360.9	90203.8	97117.1	100785	104655	104734
19.4	7182.52	32549.7	11672.5	10265.5	3009.71	30521.1		1026.43	66.0787	85.6549	74.9852	83.5785	83.2258	180.249		76.891	100.104	76.884	100.131	77.036	100.092	77.093	100.079		730	80526	91528.1	97038.8	101180	104127	105118
19.42	6935.41	33148.1	11796.9	10493	2549.83	30362.1		1026.91	66.0749	85.6564	74.9838	83.5637	83.2017	180.206		76.915	100.104	76.911	100.131	77.061	100.092	77.12	100.079		729	81305.4	92414	98351.4	103682	105175	107733
19.44	7752.96	32810.2	12092.1	9890.43	2694.73	30106.6		1027.39	66.0482	85.6302	74.9582	83.5278	83.1636	180.143		76.94	100.105	76.935	100.131	77.086	100.091	77.141	100.08		728	79638	90518.8	97809.8	103072	104111	106438
19.46	7336.16	32537.9	11914.2	9384.27	2741.93	30153.8		1027.87	66.0031	85.5815	74.9134	83.4746	83.1137	180.062		76.967	100.104	76.962	100.131	77.113	100.091	77.165	100.08		727	83727.4	95166.9	98787.7	104459	103178	103506
19.48	6935.66	32881.8	13084.8	9673.59	3293.8	29807.4		1028.36	65.9443	85.5161	74.8548	83.4086	83.0544	179.967		76.995	100.104	76.986	100.132	77.139	100.091	77.196	100.08		726	81224.5	92322.1	98354.8	102184	106630	105035
19.5	7101.97	32901.6	12375.9	9713.34	2714.49	30481.6		1028.84	65.876	85.4396	74.7868	83.3338	82.9878	179.863		77.017	100.104	77.013	100.131	77.163	100.092	77.217	100.079		725	81722.7	92888.4	98137.7	103484	105945	103675
19.52	7331.26	32800.8	12157	9390.76	2442.7	30649.1		1029.32	65.8012	85.3561	74.7126	83.2536	82.9157	179.752		77.041	100.105	77.038	100.131	77.189	100.092	77.244	100.08		724	80586.4	91596.8	99547.4	103640	106317	106233
19.54	7296.73	33085.9	12033.6	9537.81	2938.3	30525.3		1029.8	65.7214	85.2676	74.6334	83.1696	82.8388	179.636		77.066	100.105	77.062	100.131	77.216	100.091	77.271	100.08		723	82159	93384.2	102082	103690	107747	107669
19.56	7071.07	32423.4	12047	10112.5	2541.3	30336.2		1030.28	65.6366	85.1747	74.549	83.0824	82.7574	179.519		77.093	100.104	77.087	100.132	77.241	100.091	77.296	100.08		722	82671.5	93966.8	98525.9	103156	103507	104811
19.58	6944.56	32545.8	11367.4	9662.16	2849.04	30786.1		1030.77	65.5464	85.0768	74.4587	82.9919	82.671	179.4		77.118	100.104	77.113	100.132	77.264	100.092	77.32	100.078		721	80801.3	91841	100052	103611	107795	103117
19.6	7562.09	32286.4	12043.9	10004.3	2645.72	30110.7		1031.25	65.4507	84.9737	74.3623	82.8974	82.5794	179.28		77.141	100.105	77.136	100.129	77.291	100.092	77.346	100.079		720	81162.8	92252	98732	104309	107457	106379
19.62	7097.32	32478.9	11499.9	10011.9	3085.06	29996.7		1031.73	65.3499	84.8659	74.2602	82.7988	82.4827	179.158		77.168	100.105	77.163	100.13	77.315	100.092	77.372	100.079		719	83937.8	95406.1	99203.7	103491	104520	107584
19.64	7354.64	31995.2	11520.9	9854.47	2845.68	29830.6		1032.21	65.2448	84.7546	74.1533	82.6961	82.3812	179.035		77.194	100.103	77.186	100.13	77.341	100.091	77.397	100.079		718	84562.9	96116.6	101224	100998	107158	106486
19.66	7212.28	32157.3	11233.3	10023.4	2898.05	30101.4		1032.69	65.1364	84.6411	74.0426	82.5896	82.2762	178.91		77.219	100.103	77.215	100.13	77.366	100.091	77.422	100.079		717	81028.3	92099.1	100066	106494	107038	106523
19.68	6589.7	32548.7	10663.8	9930.05	1778.25	30720.8		1033.18	65.0248	84.5261	73.9285	82.4791	82.1686	178.784		77.244	100.103	77.238	100.13	77.392	100.092	77.448	100.079		716	80326.7	91301.6	97718.3	105442	104614	105704
19.7	6654.94	33247.2	11620.3	9110	2843.88	30300.3		1033.66	64.9099	84.4096	73.8107	82.3648	82.0593	178.657		77.268	100.103	77.268	100.129	77.416	100.092	77.473	100.08		715	81732.2	92899.1	100744	104526	105277	106358
19.72	7096	32980.9	11474.7	10348.6	2377.94	30375.9		1034.14	64.7909	84.2909	73.6886	82.2463	81.9487	178.53		77.294	100.102	77.289	100.13	77.442	100.092	77.499	100.079		714	81200.5	92294.8	97486.7	106370	107383	105571
19.74	7284.45	32930.5	11119.3	9761.61	2558.03	29860.4		1034.62	64.6672	84.1688	73.5618	82.1235	81.8369	178.4		77.319	100.103	77.313	100.13	77.47	100.092	77.521	100.079		713	83133.2	94491.6	100570	107438	106029	107627
19.76	7556.49	32510.4	10961.5	9710.6	1791.99	30282.7		1035.11	64.5386	84.0421	73.4302	81.9967	81.7235	178.267		77.345	100.103	77.34	100.13	77.494	100.091	77.547	100.079		712	83698.7	95134.3	101911	104716	104919	107510
19.78	7077.81	31899.7	11479.8	9404.25	2018.12	29467.7		1035.59	64.4051	83.9102	73.2943	81.8667	81.6077	178.131		77.369	100.102	77.362	100.13	77.517	100.091	77.573	100.079		711	84102.6	95593.4	101945	107830	105734	108400
19.8	7279.94	32027.3	11475.3	10106.1	2412.58	30451.4		1036.07	64.2665	83.7723	73.1543	81.7338	81.4888	177.988		77.392	100.102	77.389	100.131	77.542	100.091	77.597	100.08		710	83537.8	94951.4	100558	105881	105683	108836
19.82	6621.95	32724.5	11300.5	9358.37	1678.44	30163.7		1036.55	64.1221	83.6277	73.0101	81.5984	81.366	177.839		77.419	100.102	77.415	100.13	77.57	100.091	77.622	100.08		709	81370	92487.5	98780.9	106403	103813	108177
19.84	6967.47	32769.4	11504.6	9866.32	2477.88	29800.3		1037.03	63.9706	83.4755	72.861	81.46	81.2388	177.683		77.443	100.101	77.437	100.13	77.593	100.091	77.649	100.079		708	83296.6	94677.3	103201	105697	106240	106697
19.86	7422.39	32889.2	11589.5	9586.68	2352.06	30781.2		1037.52	63.8105	83.3151	72.7055	81.3179	81.1073	177.523		77.471	100.101	77.462	100.13	77.619	100.091	77.673	100.079		707	84599.7	96158.4	99621.4	107156	107636	109213
19.88	7113.72	32388.5	11144.9	9095.53	2246.49	30282.8		1038	63.6409	83.1463	72.5429	81.1711	80.972	177.359		77.495	100.102	77.488	100.13	77.642	100.091	77.698	100.079		706	82521.4	93796.2	100952	106853	107063	108250
19.9	6607.03	31893.9	11433.4	9194.23	2266.61	30380.1		1038.48	63.4624	82.9702	72.3735	81.0192	80.8341	177.196		77.519	100.099	77.513	100.131	77.67	100.091	77.724	100.08		705	83141.4	94500.9	100928	106815	108785	109077
19.92	6345.68	32681.6	11382.3	10102.1	2424.75	30179.4		1038.96	63.2771	82.7889	72.1987	80.8629	80.6954	177.036		77.543	100.1	77.538	100.131	77.691	100.091	77.749	100.08		704	82912.9	94241.2	101458	105057	108983	108306
19.94	6969.98	32188.3	11126.9	10241.2	1988.4	30126		1039.44	63.0883	82.6054	72.0211	80.7034	80.5577	176.881		77.568	100.1	77.566	100.13	77.718	100.091	77.771	100.08		703	81730.5	92897.2	100949	106035	108508	108075
19.96	7142.05	32220.7	10806.4	9941.56	2469.3	30506.6		1039.93	62.8999	82.4227	71.8435	80.5425	80.4226	176.731		77.591	100.099	77.589	100.13	77.74	100.091	77.798	100.08		702	84767.6	96349.3	100893	105670	109420	109083
19.98	7385.97	32639.3	10722.4	9940.93	2209.95	29754.2		1040.41	62.7151	82.2432	71.6678	80.3823	80.2909	176.584		77.617	100.099	77.612	100.13	77.767	100.092	77.821	100.08		701	83692.3	95127	101518	111935	106938	111821
20	6584.1	31673.5	10637.3	9815.82	2342.12	29787.2		1040.89	62.536	82.0685	71.4951	80.2245	80.1633	176.442		77.642	100.099	77.637	100.13	77.793	100.092	77.846	100.08		700	85447.9	97122.5	101481	107696	105921	112292
20.02	7001.53	32499.2	10794.1	9878.34	2210.66	30382.9		1041.37	62.3636	81.8992	71.326	80.0708	80.0395	176.301		77.668	100.099	77.664	100.131	77.815	100.092	77.869	100.08		699	83510.7	94920.6	104493	105886	112028	109624
20.04	6805.46	31663.4	10925.3	9721.27	1920.39	30739.8		1041.85	62.1988	81.7363	71.1606	79.9225	79.9194	176.163		77.693	100.098	77.686	100.131	77.841	100.091	77.898	100.08		698	82617.6	93905.5	101932	106505	109479	109107
20.06	6741.18	31883.2	11289.5	9377.78	2138.23	30747.4		1042.34	62.0423	81.5806	70.9998	79.7811	79.803	176.027		77.717	100.099	77.712	100.128	77.865	100.091	77.922	100.08		697	82448.1	93712.8	101544	107401	109599	110696
20.08	6988.01	32111.9	10360.4	9198.47	1888.87	30524.3		1042.82	61.8952	81.4334	70.8452	79.6476	79.6901	175.894		77.744	100.099	77.736	100.129	77.889	100.092	77.948	100.08		696	85240.2	96886.4	101129	107405	110277	108822
20.1	6381.59	32222.7	10732.2	9359.62	2366.55	29929.9		1043.3	61.7587	81.2957	70.6984	79.5226	79.5801	175.763		77.766	100.099	77.761	100.129	77.915	100.092	77.968	100.08		695	83572.8	94991.2	104162	106625	108448	110096
20.12	7295.46	32310.9	10311.8	9727.95	2207.04	30077.6		1043.78	61.6328	81.1679	70.5603	79.4052	79.4723	175.633		77.792	100.099	77.784	100.129	77.939	100.092	77.994	100.081		694	84853.9	96447.3	102898	107709	107679	111498
20.14	7227.91	31245.8	10605.8	9476.09	1603.19	29603.9		1044.27	61.5157	81.0481	70.4303	79.2936	79.3652	175.499		77.818	100.099	77.81	100.129	77.967	100.092	78.018	100.081		693	84540.6	96091.2	103260	109119	108009	110887
20.16	6780.58	32030.1	11200.9	9099.22	2340.62	30140.3		1044.75	61.404	80.9333	70.3058	79.1846	79.2565	175.357		77.842	100.099	77.835	100.129	77.989	100.092	78.045	100.081		692	84374.9	95902.9	101882	108795	111290	109630
20.18	6610.62	31719.7	11378.2	9745.43	2358.16	31198.6		1045.23	61.2923	80.8191	70.1827	79.0743	79.1435	175.206		77.868	100.098	77.857	100.128	78.014	100.091	78.071	100.081		691	84534.1	96083.9	105900	109017	108806	109941
20.2	6777.4	31772.7	11096.3	9945.66	2046.73	29937.7		1045.71	61.1746	80.701	70.0565	78.9588	79.0236	175.043		77.891	100.099	77.884	100.128	78.038	100.091	78.094	100.081		690	84812.2	96399.9	103474	108357	107454	109290
20.22	6874.43	32070	10671.5	8919.11	2589.47	30492		1046.19	61.0456	80.5749	69.9228	78.8349	78.8942	174.868		77.915	100.099	77.906	100.129	78.064	100.092	78.119	100.079		689	86245.9	98029.5	105742	109198	113337	109716
20.24	7201.72	31847.8	11485.3	9346.14	2265.68	30590.8		1046.68	60.9015	80.4383	69.7787	78.7001	78.7533	174.684		77.939	100.099	77.932	100.129	78.09	100.092	78.141	100.08		688	88644.6	100756	103202	109569	110958	112740
20.26	6847.74	31688.5	11252.8	9104.37	1950.08	30282.2		1047.16	60.7402	80.2899	69.6223	78.5534	78.5995	174.491		77.962	100.099	77.957	100.129	78.112	100.092	78.168	100.08		687	85640.9	97341.9	102792	108176	111287	111556
20.28	6291.94	32020.5	10462.2	9905.13	2236.49	30450.8		1047.64	60.5621	80.1293	69.4526	78.3943	78.4325	174.29		77.987	100.1	77.983	100.129	78.137	100.092	78.19	100.08		686	84543.3	96094.3	105926	109015	113201	112048
20.3	7047.36	31845.2	11272.6	9267.61	1763.28	30741.1		1048.12	60.369	79.957	69.2699	78.2237	78.2533	174.083		78.012	100.1	78.007	100.129	78.163	100.092	78.215	100.08		685	86558.3	98384.6	104726	109083	113853	110463
20.32	6950.81	31669	10259.6	9433.55	2481.14	30374		1048.6	60.1645	79.7742	69.0749	78.043	78.0643	173.87		78.038	100.097	78.032	100.128	78.187	100.092	78.242	100.08		684	87265.9	99188.9	106123	108744	112956	110568
20.34	6662.41	31323	11006.2	9958.21	2701.89	30038.4		1049.09	59.9538	79.583	68.8698	77.8555	77.8695	173.655		78.064	100.097	78.054	100.128	78.209	100.091	78.263	100.08		683	86763.9	98618.3	104693	108200	111081	110063
20.36	6974.66	31364.2	11120.6	8980.58	2324.18	30024.9		1049.57	59.7434	79.387	68.6584	77.6652	77.6749	173.442		78.09	100.098	78.078	100.129	78.235	100.091	78.291	100.08		682	86093	97855.8	105459	110090	109149	111359
20.38	6546.68	31705.7	10594.1	9513.05	2160.79	30322.3		1050.05	59.5412	79.1916	68.4466	77.478	77.4869	173.237		78.111	100.098	78.107	100.129	78.26	100.091	78.313	100.08		681	86483.8	98300	100488	108105	110589	112808
20.4	6452.09	31565	10997.4	8844.27	1874.44	30491.8		1050.53	59.3552	79.0034	68.2418	77.2999	77.3125	173.047		78.139	100.098	78.131	100.129	78.283	100.091	78.341	100.081		680	87147.9	99054.8	105704	113494	111033	109015
20.42	6521.63	31920.9	10778.7	9288.77	1728.3	29738.6		1051.02	59.1922	78.8291	68.0515	77.1366	77.1571	172.88		78.161	100.098	78.154	100.129	78.308	100.091	78.366	100.08		679	87857.6	99861.5	107097	109363	111529	111204
20.44	7466.38	31556	10440.8	9656.2	2251.82	30493.6		1051.5	59.0569	78.6743	67.882	76.9922	77.024	172.741		78.187	100.098	78.18	100.129	78.332	100.091	78.389	100.08		678	86219	97999	107127	110423	108068	111159
20.46	6791.08	31858.8	10163.3	9253.99	2194.3	30152.2		1051.98	58.9508	78.5424	67.7371	76.8687	76.9144	172.629		78.211	100.098	78.201	100.128	78.356	100.091	78.415	100.08		677	86892.3	98764.3	104928	110733	113464	112015
20.48	6747.2	32255.3	10199.7	9222.09	2598.41	30514.5		1052.46	58.8728	78.4347	67.6179	76.766	76.8276	172.546		78.233	100.097	78.227	100.128	78.383	100.092	78.437	100.08		676	87948.4	99964.6	108087	111334	113735	114099
20.5	6800.51	31864.3	10652.6	9869.56	2443	30581.8		1052.94	58.8197	78.3501	67.5229	76.6825	76.7613	172.486		78.259	100.098	78.253	100.128	78.405	100.091	78.465	100.08		675	86840.3	98705.2	107786	108992	110302	112363
20.52	6915.28	31628	10738.9	9652.75	2238.71	30199.6		1053.42	58.7875	78.2867	67.4492	76.6158	76.7131	172.447		78.286	100.098	78.276	100.129	78.432	100.091	78.489	100.08		674	87232	99150.4	105876	112417	113028	113172
20.54	6489.95	31231.5	10992.7	8543.7	2382.06	30158.4		1053.91	58.7723	78.2418	67.3934	76.5639	76.6807	172.424		78.308	100.098	78.302	100.129	78.454	100.091	78.513	100.08		673	85237	96882.8	106423	112678	112206	111950
20.56	6415.18	31714.4	10395.4	8984.56	1895.9	30273.7		1054.39	58.7709	78.2131	67.3525	76.5248	76.6618	172.412		78.332	100.098	78.325	100.129	78.479	100.091	78.537	100.081		672	85889.7	97624.7	105283	111506	112911	112643
20.58	6997.07	31539.9	10258.7	8784.22	2037.63	30771.3		1054.87	58.7805	78.1981	67.3237	76.4971	76.6545	172.408		78.356	100.098	78.351	100.126	78.503	100.091	78.564	100.081		671	86759.4	98613.2	107099	111563	112182	112274
20.6	7220.46	31481.8	10540.7	9172.29	2469.4	30738.5		1055.35	58.7987	78.1944	67.3046	76.4796	76.6569	172.408		78.379	100.098	78.376	100.126	78.528	100.091	78.582	100.081		670	87247.2	99167.7	104611	110029	115292	113199
20.62	6994.98	31767.7	10853.4	9461.87	2473.51	30928.2		1055.84	58.8228	78.1992	67.2927	76.471	76.6671	172.41		78.408	100.098	78.399	100.126	78.553	100.091	78.605	100.081		669	86777	98633.2	107472	111847	113466	112205
20.64	7153.31	32292.1	10755.6	9522.71	2368.5	30902.4		1056.32	58.8496	78.2094	67.2854	76.4698	76.6831	172.414		78.432	100.099	78.425	100.127	78.578	100.092	78.629	100.081		668	87030.4	98921.2	106181	114833	111228	117770
20.66	7339.23	31331.1	10262.1	9267.82	2319.84	31383.9		1056.8	58.8756	78.2217	67.28	76.4742	76.7031	172.42		78.454	100.097	78.45	100.127	78.601	100.092	78.653	100.082		667	88817.9	100953	108321	111579	113733	116922
20.68	7212.53	31425	11188.5	8917.58	3064.73	31035.1		1057.28	58.8973	78.233	67.274	76.4818	76.7258	172.43		78.482	100.098	78.472	100.127	78.627	100.092	78.679	100.082		666	87955.2	99972.4	109137	112487	114400	111588
20.7	6721.61	32088.2	10128.3	9846.46	2311.56	30632.3		1057.76	58.9114	78.2405	67.2651	76.4898	76.7496	172.444		78.502	100.098	78.495	100.127	78.648	100.091	78.702	100.082		665	88096.5	100133	109732	111428	112972	114650
20.72	7280.2	31437.8	9970.84	9605.38	2512.82	31102.8		1058.25	58.9151	78.2421	67.2517	76.4951	76.7731	172.463		78.528	100.098	78.518	100.127	78.673	100.091	78.727	100.082		664	88769.6	100898	108820	113230	112491	112873
20.74	7426.79	31315	10409.5	9282.27	2809.15	30738.8		1058.73	58.9055	78.2356	67.2321	76.4941	76.7946	172.484		78.554	100.098	78.545	100.126	78.7	100.091	78.749	100.081		663	89258.7	101454	109168	114155	113904	114278
20.76	7980.56	31696.6	10194	9229.77	2636.55	31604.3		1059.21	58.8802	78.219	67.205	76.4834	76.8122	172.503		78.579	100.098	78.571	100.126	78.719	100.091	78.776	100.081		662	89035.3	101200	109807	111347	115750	117333
20.78	7565.86	31277.1	9900.26	9109.16	3221.11	31787.2		1059.69	58.8362	78.1899	67.1688	76.4602	76.8239	172.515		78.603	100.098	78.596	100.126	78.748	100.091	78.8	100.081		661	88068.4	100101	106841	113543	113905	115251
20.8	7191.8	31483.6	10284	9266.27	3260.57	31530.6		1060.17	58.7711	78.1459	67.1218	76.4227	76.8278	172.516		78.626	100.098	78.618	100.127	78.77	100.092	78.825	100.081		660	88986	101144	106716	112597	112113	112940
20.82	7347.3	31336.9	10880	9539.26	3441.9	31809.3		1060.66	58.6828	78.085	67.0627	76.3704	76.8223	172.502		78.653	100.098	78.642	100.127	78.795	100.092	78.847	100.081		659	87736.1	99723.4	106762	110756	115570	115144
20.84	7185.66	31462.5	10456.6	9261.61	3227.84	32342.2		1061.14	58.5706	78.0061	66.9908	76.3043	76.8065	172.474		78.675	100.099	78.665	100.127	78.82	100.091	78.872	100.082		658	89024.7	101188	108001	113512	111899	114361
20.86	7486.95	31378.4	10505.8	9507.39	3062.78	31862.2		1061.62	58.435	77.9091	66.9061	76.2262	76.78	172.434		78.7	100.097	78.693	100.127	78.846	100.091	78.897	100.082		657	88325.3	100393	111611	111065	113836	115155
20.88	6936.54	31629.1	10370	9131.16	3360.23	32908.5		1062.1	58.2779	77.7955	66.8095	76.1377	76.7429	172.386		78.724	100.098	78.717	100.127	78.868	100.091	78.921	100.082		656	88051.6	100082	105526	113870	111592	113733
20.9	7543.32	31901.8	10096.3	9370.16	4140.2	31813.3		1062.59	58.1018	77.6669	66.7017	76.0401	76.6955	172.333		78.751	100.098	78.742	100.127	78.891	100.091	78.946	100.082		655	88455.5	100541	108220	113777	116703	116943
20.92	7377.95	31582.6	10196.9	9615.04	3670.66	32369.5		1063.07	57.9084	77.5253	66.5829	75.9331	76.6377	172.274		78.775	100.098	78.765	100.127	78.92	100.091	78.97	100.082		654	89539.4	101773	111388	114434	116212	116530
20.94	7766.03	31392.8	10403.6	8677.07	3475.91	32491.9		1063.55	57.6988	77.3714	66.4525	75.8152	76.5694	172.208		78.798	100.098	78.79	100.126	78.943	100.091	78.995	100.082		653	89825.3	102098	109027	113373	116058	114445
20.96	7636.18	31761.5	10071.6	9474.21	3843.8	32981.1		1064.03	57.4727	77.2053	66.3091	75.6844	76.4904	172.131		78.825	100.098	78.818	100.126	78.967	100.091	79.019	100.082		652	89614.2	101858	109454	115123	116952	115964
20.98	7549.45	31430.3	10768.5	9222.98	3893.56	33263.3		1064.51	57.2294	77.0259	66.1512	75.5392	76.4004	172.037		78.848	100.098	78.84	100.126	78.987	100.091	79.044	100.082		651	92967.1	105669	110535	118423	117946	116552
21	8007.46	31692.5	10100.5	9224.98	4467.99	32970.1		1065	56.9683	76.8323	65.9777	75.3791	76.2997	171.922		78.872	100.098	78.866	100.126	79.013	100.09	79.069	100.082		650	90340	102683	109283	117642	117354	113853
21.02	7598.13	31980.6	10187.3	8931.94	3800.1	34314.4		1065.48	56.69	76.6238	65.7884	75.205	76.1893	171.786		78.897	100.098	78.889	100.126	79.039	100.09	79.093	100.082		649	90933	103357	108939	117922	119538	117151
21.04	7461.93	31606.9	9856.64	10066.1	4219.83	33550.6		1065.96	56.3961	76.4004	65.5845	75.019	76.071	171.631		78.921	100.098	78.915	100.127	79.063	100.09	79.117	100.082		648	90986.6	103418	111457	115344	119614	116623
21.06	7949.4	31651.6	9218.36	9255.43	4191.33	33662.6		1066.44	56.0893	76.163	65.3672	74.8237	75.9468	171.462		78.946	100.099	78.938	100.127	79.09	100.09	79.14	100.082		647	87799.1	99794.9	110887	115194	118797	119783
21.08	7366.84	31409.1	10681.6	9558.49	4891.82	34210.8		1066.92	55.7719	75.9123	65.138	74.6209	75.819	171.287		78.972	100.099	78.962	100.127	79.117	100.09	79.165	100.082		646	89056.4	101224	109435	113360	119503	116520
21.1	7270.39	31933.5	10084.5	9180.01	4845.36	34177.7		1067.41	55.446	75.6493	64.8979	74.4116	75.6898	171.112		78.997	100.099	78.987	100.127	79.14	100.09	79.19	100.082		645	90032.9	102334	110792	115822	114350	119021
21.12	7028.44	31890.2	10111.8	9477.78	4538.78	34323.3		1067.89	55.1131	75.3749	64.6471	74.1958	75.5607	170.942		79.021	100.099	79.011	100.127	79.164	100.09	79.218	100.082		644	90455.2	102814	112987	115669	113638	117223
21.14	7486.8	32040.5	10374.3	9713.17	4737.28	35439.7		1068.37	54.7742	75.09	64.386	73.973	75.4329	170.782		79.045	100.099	79.035	100.127	79.188	100.089	79.241	100.082		643	89947.6	102237	109551	114274	116226	118102
21.16	7592.13	32506.5	10620.9	9681.37	4509.32	35202.3		1068.85	54.4308	74.7959	64.1154	73.7428	75.3067	170.631		79.072	100.099	79.06	100.126	79.21	100.089	79.263	100.082		642	89238.5	101431	109806	113829	117205	117300
21.18	7537.29	32753.9	10826.4	9532.2	4694.52	35631.1		1069.34	54.0847	74.4948	63.8363	73.5056	75.1819	170.487		79.094	100.099	79.085	100.126	79.235	100.089	79.286	100.082		641	90567.9	102942	109170	112674	114152	119741
21.2	7325.46	32119.5	10191.4	9381.46	5380.21	34473.2		1069.82	53.738	74.1886	63.5505	73.2621	75.0576	170.347		79.12	100.099	79.112	100.126	79.258	100.089	79.312	100.082		640	91200.4	103661	110237	116597	117231	121253
21.22	7466.56	32615.3	10242.5	9389.77	5650.13	34671.2		1070.3	53.3926	73.8793	63.2594	73.0134	74.9325	170.208		79.143	100.099	79.137	100.126	79.286	100.09	79.338	100.082		639	89067.8	101237	109387	116464	119013	115716
21.24	7495.44	32371.4	10347.1	9076.92	5972.81	35364.7		1070.78	53.0497	73.5685	62.964	72.7604	74.8054	170.064		79.168	100.099	79.16	100.126	79.311	100.09	79.361	100.082		638	90292.5	102629	112247	116957	118693	118940
21.26	6939.97	32051.7	10247.6	9562.68	5393.92	34745.2		1071.26	52.71	73.2574	62.6647	72.5041	74.6757	169.916		79.196	100.099	79.184	100.126	79.335	100.09	79.39	100.082		637	92719.8	105388	110790	120242	116088	117701
21.28	7519.71	32203.3	10795.9	9544.22	5107.83	35884.4		1071.75	52.3742	72.947	62.3619	72.2458	74.5435	169.763		79.22	100.097	79.209	100.126	79.361	100.089	79.411	100.082		636	89279.8	101478	109169	115562	116467	119019
21.3	7055.56	32333.6	10495.8	9500.71	5903.06	34465.5		1072.23	52.0436	72.639	62.0564	71.9869	74.41	169.609		79.246	100.097	79.233	100.127	79.387	100.089	79.435	100.082		635	94156.5	107021	111216	119893	116637	120523
21.32	7095.44	32251.2	10452.1	9382.81	5030.1	35266.5		1072.71	51.7204	72.3354	61.7501	71.7298	74.2768	169.457		79.272	100.097	79.26	100.127	79.409	100.089	79.46	100.081		634	92343.3	104960	111227	117450	120172	119054
21.34	7934.23	32108.9	10572.9	9882.08	5666.91	34879.6		1073.19	51.4074	72.0384	61.4453	71.4765	74.1452	169.31		79.296	100.097	79.283	100.127	79.431	100.089	79.484	100.081		633	91465.2	103962	111238	119838	119105	119733
21.36	7266.33	32933.5	10379.3	9582.31	5166.01	35016.8		1073.67	51.1067	71.749	61.1441	71.2282	74.0156	169.169		79.319	100.097	79.31	100.127	79.459	100.089	79.507	100.081		632	92801.7	105481	112126	114873	119393	119808
21.38	7374.11	31201.5	10670.4	9231.26	5274.98	35015.4		1074.16	50.8187	71.4669	60.8469	70.9845	73.8866	169.031		79.343	100.097	79.334	100.127	79.482	100.089	79.532	100.081		631	93499.3	106274	113347	118227	119323	120375
21.4	7141.33	31968.9	10711.8	9434.16	4953.08	34178.7		1074.64	50.5417	71.1898	60.5526	70.7434	73.7559	168.892		79.367	100.097	79.358	100.124	79.506	100.089	79.559	100.081		630	92085.5	104667	110997	119945	117480	120982
21.42	7248.8	33456.3	10956.9	9869.86	5018.27	34061		1075.12	50.272	70.9141	60.2583	70.5021	73.6208	168.746		79.394	100.097	79.384	100.124	79.534	100.088	79.584	100.081		629	90567	102941	111228	118545	119874	122112
21.44	7909.33	32039.4	10910	9718.64	5404.14	34506.9		1075.6	50.006	70.6365	59.9607	70.2576	73.4788	168.586		79.421	100.098	79.412	100.124	79.559	100.088	79.609	100.081		628	92701.4	105367	114887	116595	117360	118577
21.46	7341.96	32452.1	11107.5	9760.63	4685.85	33624.6		1076.09	49.7407	70.3552	59.6577	70.0085	73.3289	168.411		79.444	100.098	79.436	100.124	79.581	100.088	79.634	100.081		627	92182.3	104777	112712	116606	117020	118509
21.48	7273.99	32281.4	10945.2	9622.63	4906.35	34147.8		1076.57	49.4752	70.0702	59.3487	69.7549	73.1709	168.22		79.469	100.098	79.463	100.124	79.606	100.088	79.656	100.081		626	92577.3	105226	109902	120377	116117	118965
21.5	7457.89	32421.7	10891	10260.9	4782.1	34046.2		1077.05	49.2102	69.7828	59.0351	69.4982	73.0054	168.014		79.492	100.098	79.484	100.124	79.632	100.088	79.681	100.081		625	91859.4	104410	114012	118957	117461	122705
21.52	7767.58	32767.9	10703.6	10494.9	4770.07	33112.5		1077.53	48.9471	69.4947	58.7189	69.2396	72.8328	167.797		79.522	100.098	79.511	100.124	79.659	100.089	79.705	100.081		624	90878.4	103295	113570	116945	120691	121915
21.54	7246.09	33241.5	10593.2	10618.3	5003.16	32943.9		1078.01	48.6865	69.2064	58.4014	68.9792	72.6519	167.567		79.543	100.098	79.537	100.124	79.68	100.089	79.732	100.081		623	92308.1	104920	112483	119911	118942	127203
21.56	7681.95	32589.8	10845.9	10132.9	3966.5	32755.4		1078.49	48.4276	68.917	58.0826	68.7157	72.461	167.326		79.568	100.098	79.561	100.123	79.705	100.087	79.755	100.081		622	94008.7	106853	112791	118774	120438	118871
21.58	7838.82	33470.9	11190.2	9758.98	3856.22	32303.7		1078.98	48.1691	68.6246	57.7615	68.4468	72.2579	167.069		79.594	100.098	79.586	100.123	79.729	100.087	79.781	100.081		621	91145	103598	113111	117597	119617	124176
21.6	7946.71	33368.6	10991.9	10151.7	4001.93	31839.2		1079.46	47.9093	68.328	57.4368	68.171	72.041	166.798		79.621	100.098	79.607	100.123	79.757	100.087	79.806	100.08		620	93977.9	106818	112317	116092	118909	117753
21.62	7617.36	33198.1	11118	10507.6	4491.58	32641.3		1079.94	47.6487	68.0283	57.1091	67.8887	71.8106	166.512		79.645	100.098	79.633	100.123	79.779	100.087	79.83	100.08		619	92105.7	104690	112192	119619	120580	125971
21.64	7336.96	33107.8	10680.5	9805.21	3716.1	33053.4		1080.42	47.3893	67.7285	56.7803	67.6028	71.569	166.214		79.671	100.098	79.658	100.123	79.804	100.087	79.856	100.08		618	94692.3	107630	115279	120862	118429	125282
21.66	7930.24	32728.8	11403.2	10215.4	3793.66	31784.9		1080.91	47.1349	67.4339	56.4544	67.3179	71.3199	165.91		79.696	100.098	79.684	100.123	79.832	100.087	79.882	100.08		617	92147.1	104737	114287	117550	117327	128063
21.68	8275.51	32883.2	10971.1	11016	4049.95	31555.5		1081.39	46.8891	67.1491	56.1356	67.0389	71.0671	165.603		79.722	100.098	79.711	100.123	79.855	100.087	79.912	100.08		616	92560.6	105207	114287	121610	120744	121026
21.7	7988.26	32473.3	11139.6	10337.3	4037.6	31931.4		1081.87	46.6544	66.8776	55.8267	66.769	70.8135	165.299		79.747	100.098	79.738	100.122	79.88	100.087	79.936	100.08		615	91629.8	104149	112067	120789	125136	122132
21.72	7963.81	32969.4	11223.9	10622	3771.86	31742.8		1082.35	46.4307	66.6198	55.5287	66.5092	70.5604	164.998		79.772	100.098	79.765	100.122	79.905	100.087	79.96	100.08		614	93115.7	105838	114511	121779	124481	121447
21.74	7877.3	33688.5	11563.4	10921.4	4098.92	31571.7		1082.83	46.2167	66.3745	55.2409	66.2585	70.3081	164.7		79.799	100.098	79.786	100.122	79.926	100.087	79.982	100.081		613	93345.4	106099	115753	119310	123402	122703
21.76	7710.25	32641.4	11491.9	10512.9	3691.69	31668.9		1083.32	46.0108	66.1403	54.963	66.0156	70.0566	164.405		79.826	100.098	79.812	100.122	79.952	100.087	80.009	100.081		612	93122.8	105846	112626	121844	120967	122738
21.78	8132.66	33725.1	11170.8	9860.83	3337.68	32157		1083.8	45.8126	65.9174	54.6955	65.7805	69.8074	164.116		79.851	100.098	79.841	100.122	79.976	100.087	80.035	100.081		611	94636	107566	113319	118343	121084	123183
21.8	7554.05	32590.9	11116.8	10696.6	2558.3	31563.6		1084.28	45.6237	65.7076	54.4412	65.555	69.5631	163.835		79.876	100.098	79.865	100.122	80.002	100.087	80.062	100.081		610	95709.4	108786	116372	121226	120795	122164
21.82	7410.62	33576	11136.7	10430.4	3294.45	31479		1084.76	45.4464	65.5144	54.2039	65.3425	69.3277	163.568		79.9	100.098	79.888	100.122	80.028	100.087	80.087	100.081		609	95145.4	108145	116203	120508	122988	123302
21.84	8161.58	33538.2	11341	10447.8	2704.17	31782.9		1085.24	45.2824	65.3404	53.9867	65.146	69.1046	163.318		79.928	100.098	79.916	100.122	80.054	100.087	80.112	100.081		608	94648.3	107580	113099	121537	124301	124056
21.86	7952.06	34220.9	11800	11379.1	3648.7	31885.6		1085.73	45.1314	65.1862	53.7906	64.967	68.8961	163.086		79.951	100.098	79.941	100.122	80.08	100.087	80.136	100.081		607	94381.8	107277	114650	119512	121324	125568
21.88	8072.72	33605.9	11813.9	10969.6	2980.53	32482.4		1086.21	44.9908	65.0496	53.614	64.805	68.702	162.871		79.976	100.097	79.966	100.122	80.105	100.087	80.162	100.08		606	94948.4	107921	114873	120081	119524	122987
21.9	7979.96	33634.6	11311.1	10801.1	3077.5	32235		1086.69	44.8569	64.9269	53.4535	64.6581	68.5211	162.671		80.002	100.097	79.992	100.122	80.131	100.087	80.186	100.08		605	94590.3	107514	116722	120586	125966	127035
21.92	8437.23	33489.1	11634.1	10331.5	3887	31755.8		1087.17	44.7266	64.8148	53.3062	64.5244	68.3516	162.483		80.027	100.097	80.019	100.121	80.152	100.087	80.208	100.08		604	93464.1	106234	116639	120652	120566	125448
21.94	7885.05	33611.6	11767.7	10380.8	3625.58	31862.4		1087.65	44.5996	64.7125	53.1711	64.4038	68.1929	162.308		80.054	100.097	80.044	100.121	80.181	100.087	80.235	100.08		603	93171.2	105901	117126	122455	123523	121606
21.96	7618.62	33492.1	12178.4	10898.1	3977.05	31814		1088.14	44.4786	64.6221	53.0503	64.2983	68.0456	162.149		80.081	100.097	80.069	100.121	80.204	100.087	80.261	100.08		602	95750.7	108833	114972	121287	123153	125792
21.98	7907.66	33849.2	12151	11707.9	3400.17	31627.4		1088.62	44.3679	64.5477	52.9473	64.2106	67.9113	162.011		80.103	100.097	80.095	100.121	80.229	100.087	80.287	100.08		601	96434.3	109610	117637	120319	121321	123287
22	7476.2	33445.1	12031.3	10567.4	3327.61	31798.3		1089.1	44.2719	64.4933	52.8656	64.1428	67.7915	161.897		80.13	100.098	80.12	100.121	80.257	100.087	80.31	100.08		600	94828.7	107785	115511	124317	124737	122201
22.02	7977.29	33243.7	12094	11224.3	3756.19	32146.4		1089.58	44.1931	64.4607	52.8066	64.095	67.6864	161.809		80.156	100.098	80.148	100.121	80.281	100.087	80.338	100.08		599	96671	109879	115438	121111	125109	123586
22.04	7862.68	32836.2	11911.3	11304	3489.65	31680.8		1090.07	44.1312	64.4491	52.769	64.0643	67.5949	161.744		80.182	100.097	80.174	100.121	80.308	100.087	80.361	100.079		598	96697.4	109909	119035	120688	121788	125916
22.06	7937.26	33605.7	12385.1	11568	3431.19	31856.8		1090.55	44.0847	64.4556	52.75	64.0473	67.5152	161.699		80.211	100.096	80.2	100.121	80.333	100.087	80.39	100.079		597	94735.4	107679	116420	123076	122642	128396
22.08	7869.79	33652.4	12390.2	11837.4	3379.69	32107.2		1091.03	44.0527	64.4776	52.7471	64.0413	67.4466	161.667		80.234	100.096	80.225	100.121	80.357	100.087	80.413	100.079		596	95395.3	108429	116366	122663	124064	125084
22.1	7843.43	33591.3	12667.2	12002	4139.83	31373.3		1091.51	44.0367	64.5146	52.7605	64.0465	67.39	161.649		80.262	100.096	80.255	100.121	80.383	100.087	80.438	100.079		595	96156.3	109294	118571	121257	122980	126638
22.12	7448.22	33428.9	12152.7	11739.9	4170.13	32398.3		1091.99	44.0415	64.5687	52.7929	64.0664	67.3482	161.644		80.288	100.096	80.276	100.121	80.41	100.087	80.463	100.079		594	95625.8	108691	117367	120360	124269	125535
22.14	8196.27	34117.7	12704.1	11726.6	3791.37	31360.7		1092.48	44.0736	64.644	52.8493	64.1067	67.3251	161.657		80.315	100.096	80.306	100.121	80.435	100.086	80.489	100.079		593	95483.3	108529	117667	120712	122527	128120
22.16	7865.68	33783.6	12212.1	12344.6	3539.94	32300.1		1092.96	44.1388	64.7443	52.934	64.1727	67.3242	161.692		80.34	100.096	80.331	100.121	80.459	100.086	80.516	100.079		592	95945.2	109054	122308	123439	123123	124592
22.18	8283.4	33547.3	13031	11927.3	3951.08	31968.2		1093.44	44.2405	64.8717	53.049	64.2677	67.3472	161.752		80.364	100.096	80.357	100.118	80.488	100.086	80.543	100.079		591	96805.6	110032	115542	125169	124248	127713
22.2	8419.62	33306.1	12820.1	11888.5	4376.04	31840.7		1093.92	44.3785	65.0254	53.1933	64.3915	67.3938	161.837		80.391	100.096	80.383	100.118	80.513	100.086	80.569	100.078		590	95798.2	108887	117418	122764	123861	125736
22.22	8166.53	33567.5	12980.8	11771.5	4175.62	32237.4		1094.4	44.55	65.203	53.3638	64.5416	67.4624	161.945		80.415	100.097	80.409	100.118	80.538	100.086	80.595	100.078		589	93725.4	106531	117552	121522	124440	124376
22.24	7999.96	33472.3	13382.4	12363.7	3946.95	32252.3		1094.89	44.7517	65.4019	53.5569	64.7142	67.5512	162.075		80.442	100.097	80.433	100.118	80.561	100.086	80.621	100.078		588	96956.9	110204	117747	121682	124539	124585
22.26	7833.66	33337.7	13480.7	12296.7	5280	31755.6		1095.37	44.9809	65.6209	53.7708	64.9068	67.6595	162.226		80.47	100.095	80.462	100.118	80.591	100.086	80.644	100.078		587	95855.4	108952	119524	125471	125701	127367
22.28	7887.06	33473	13381.4	12847.4	4668.08	32068		1095.85	45.2372	65.8603	54.006	65.1181	67.7876	162.399		80.495	100.095	80.487	100.118	80.615	100.086	80.672	100.078		586	97243.7	110530	117553	125511	122448	130798
22.3	7806.49	33138	12616.7	12618.3	4194.92	32232.6		1096.33	45.5205	66.1218	54.2641	65.3485	67.9363	162.598		80.52	100.095	80.515	100.118	80.643	100.086	80.698	100.077		585	97896.5	111272	117277	126556	124466	126618
22.32	8299.05	33455.8	12966.8	12589.4	3957.67	32118.2		1096.82	45.8304	66.406	54.5465	65.5982	68.1057	162.824		80.546	100.095	80.539	100.118	80.667	100.086	80.723	100.077		584	95349.5	108377	118132	123639	127377	128529
22.34	8073.78	33288.6	13486.9	13199.4	4672.11	32223		1097.3	46.1645	66.7117	54.8526	65.8667	68.2946	163.079		80.572	100.095	80.569	100.118	80.695	100.086	80.748	100.077		583	96868.9	110104	120196	123122	123894	127987
22.36	7395.81	33341	14005.6	13293.7	4468.43	32089.2		1097.78	46.5183	67.0357	55.1797	66.1523	68.5004	163.362		80.601	100.095	80.597	100.118	80.718	100.086	80.775	100.077		582	96868.1	110103	118427	124473	122162	127898
22.38	7308.53	32868	13413.6	12616.2	4065.96	32108.5		1098.26	46.8867	67.3733	55.5233	66.4527	68.7206	163.668		80.627	100.095	80.621	100.118	80.744	100.086	80.801	100.077		581	96262.8	109415	120822	125356	123716	127386
22.4	7828.75	32857.8	13203.5	12936.4	3839.11	32379		1098.74	47.2653	67.7207	55.8794	66.7662	68.9533	163.995		80.655	100.095	80.647	100.118	80.768	100.086	80.826	100.077		580	97740.8	111095	119671	126997	128771	130271
22.42	7462.26	32475.3	13680.1	13497.3	4696.79	32060.7		1099.23	47.6517	68.076	56.2456	67.0923	69.1983	164.339		80.679	100.095	80.675	100.118	80.794	100.086	80.852	100.077		579	97513.8	110837	119892	126246	127109	129909
22.44	7677.71	33259.2	13222.8	12699.3	4572.18	32154.6		1099.71	48.0464	68.4392	56.6215	67.4319	69.4567	164.7		80.707	100.093	80.701	100.118	80.821	100.085	80.879	100.076		578	96715.9	109930	120424	127845	129881	127485
22.46	7200.16	33648.3	13726.9	12724.6	3779.69	32145		1100.19	48.4508	68.8119	57.0082	67.7856	69.7298	165.074		80.732	100.093	80.726	100.118	80.851	100.085	80.906	100.076		577	96008.5	109126	119897	124260	125114	127359
22.48	7809.9	33054.4	14024.8	13119.7	3453.67	32279.7		1100.67	48.8664	69.1958	57.4069	68.1533	70.018	165.459		80.758	100.093	80.755	100.118	80.876	100.085	80.931	100.076		576	96472.2	109653	119905	126053	127674	129167
22.5	7894.73	32928.8	14130.6	13177.2	4339.46	31718		1101.15	49.2927	69.591	57.8173	68.533	70.3202	165.852		80.785	100.093	80.783	100.118	80.902	100.085	80.957	100.076		575	96598.9	109797	116209	126258	126248	129168
22.52	8158.53	32389.4	13205.2	13210.1	4485.63	32268.7		1101.64	49.7276	69.9958	58.2376	68.9209	70.6335	166.249		80.812	100.093	80.807	100.118	80.929	100.085	80.983	100.076		574	96477.4	109659	119574	127278	127593	127006
22.54	7110.76	32677.2	13453.1	12705.6	3961.41	32070.8		1102.12	50.1669	70.4073	58.6641	69.3124	70.9545	166.646		80.842	100.093	80.836	100.118	80.953	100.085	81.007	100.076		573	99196	112749	118446	123139	126358	126994
22.56	6941.6	32206.5	13537.8	13382.1	3753.11	31878.7		1102.6	50.6066	70.8221	59.0932	69.7036	71.2796	167.04		80.866	100.093	80.862	100.118	80.98	100.085	81.034	100.076		572	99897.2	113546	116881	127542	128223	128445
22.58	7464.97	32044.3	13931.5	13490.5	3946.5	31824		1103.08	51.043	71.2374	59.5214	70.0914	71.6057	167.431		80.893	100.093	80.886	100.118	81.008	100.085	81.059	100.076		571	99178.4	112729	119568	125824	129870	130544
22.6	6642.9	31420.4	13677.9	13744.3	4111.73	32147		1103.57	51.4733	71.6505	59.9463	70.4741	71.9302	167.817		80.919	100.093	80.914	100.118	81.035	100.085	81.086	100.076		570	95306.4	108328	121326	125623	128836	129214
22.62	7104	31280.8	14097.5	13853.8	4329.67	32032		1104.05	51.8952	72.0592	60.3658	70.8506	72.2505	168.197		80.946	100.093	80.942	100.118	81.06	100.085	81.11	100.076		569	97506.8	110829	118529	127229	125298	124541
22.64	6731.22	31303.8	14147.2	13473.6	3891.6	31663.1		1104.53	52.3061	72.4605	60.7777	71.2193	72.5633	168.569		80.973	100.092	80.969	100.118	81.083	100.085	81.138	100.076		568	97547.3	110875	118261	124113	124318	128617
22.66	7218.25	31258.6	13866.3	13847.6	4448.69	31551		1105.01	52.7026	72.8506	61.1792	71.578	72.8645	168.927		81	100.092	80.997	100.118	81.113	100.085	81.166	100.076		567	97102.1	110369	117038	125934	127074	126312
22.68	7264.16	31964.6	14516.2	13341.9	3723.43	31256.4		1105.49	53.0803	73.2246	61.5665	71.9232	73.1501	169.265		81.028	100.092	81.024	100.118	81.136	100.085	81.193	100.076		566	95918.8	109024	118098	127600	124672	127400
22.7	6961.15	31839.7	14039.5	13886.2	3821.78	31339		1105.98	53.4346	73.5782	61.9357	72.2514	73.4165	169.578		81.055	100.092	81.052	100.118	81.166	100.085	81.219	100.076		565	96477.4	109659	119080	125235	125989	129122
22.72	6637.53	31553.3	14516.9	14112.6	3871.28	32099.1		1106.46	53.7617	73.9075	62.283	72.5594	73.6612	169.864		81.081	100.092	81.079	100.118	81.19	100.085	81.245	100.076		564	98513.3	111973	121145	125450	125089	128080
22.74	6284.48	31645.3	14147.1	13900.8	4024.17	31366.8		1106.94	54.0588	74.2105	62.6054	72.845	73.8833	170.12		81.108	100.092	81.104	100.117	81.217	100.085	81.273	100.076		563	98881.9	112392	118427	126653	130770	127415
22.76	6624.83	30917.5	14215.8	14129.5	3942.73	31954		1107.42	54.325	74.4868	62.9012	73.107	74.0829	170.35		81.134	100.092	81.133	100.117	81.244	100.083	81.295	100.076		562	97076.6	110340	119251	129724	128607	131558
22.78	6512.3	30463.8	13888.5	13866.4	3696.54	31585.7		1107.9	54.5611	74.737	63.1694	73.3452	74.2608	170.554		81.164	100.092	81.158	100.117	81.272	100.083	81.325	100.076		561	95618.8	108683	120112	128296	130766	131880
22.8	6865.16	30184	14378.1	14028.8	3569.35	31504.4		1108.39	54.7686	74.9623	63.41	73.5598	74.418	170.736		81.189	100.092	81.185	100.117	81.299	100.083	81.35	100.076		560	99128.3	112672	120609	129535	128691	131151
22.82	6037.22	29885.4	14083.3	14108.3	3417.39	31260.6		1108.87	54.9493	75.1638	63.6229	73.7508	74.5552	170.895		81.217	100.092	81.214	100.117	81.326	100.083	81.378	100.076		559	102951	117017	124040	132176	129534	133018
22.84	6165.01	30356.2	13368.7	13427	2765.43	31498.4		1109.35	55.1051	75.3419	63.8087	73.9184	74.6736	171.033		81.244	100.092	81.242	100.117	81.35	100.083	81.404	100.076		558	102186	116147	124034	130537	131779	135429
22.86	5866.2	29698.1	13445.8	14019.2	2653.3	31201.6		1109.83	55.238	75.4972	63.9684	74.0632	74.7747	171.148		81.271	100.092	81.266	100.117	81.378	100.083	81.43	100.076		557	101363	115212	124541	130399	131874	137180
22.88	5843.13	30354.6	13755.7	13840.2	3215.21	31724.5		1110.32	55.3503	75.6307	64.1038	74.1867	74.8608	171.242		81.298	100.092	81.295	100.117	81.406	100.083	81.457	100.076		556	103795	117976	126886	135165	133715	135631
22.9	5589.35	30541.8	13455.7	13919	3290.51	30959.2		1110.8	55.4451	75.7447	64.2179	74.2912	74.9352	171.319		81.326	100.092	81.322	100.117	81.432	100.083	81.482	100.076		555	100318	114024	127008	135657	133453	137718
22.92	6076.68	30159.1	13409	13725	3207.78	30695.3		1111.28	55.5266	75.843	64.3152	74.3804	75.0018	171.384		81.354	100.092	81.349	100.117	81.459	100.083	81.509	100.076		554	103109	117197	125528	133557	129344	135979
22.94	6112.64	30204.8	14074.9	14037.6	2930.33	31447.8		1111.76	55.5999	75.9303	64.4006	74.4588	75.0645	171.444		81.38	100.092	81.379	100.117	81.484	100.083	81.535	100.076		553	101653	115542	124359	129748	134053	137830
22.96	5754.86	30067.1	12744.3	13849.9	2551.04	30788.5		1112.24	55.6696	76.0116	64.4797	74.531	75.1267	171.506		81.41	100.092	81.405	100.117	81.513	100.083	81.563	100.076		552	100317	114023	125889	128960	131596	137914
22.98	5900.34	29150.7	13534	14035.7	3426.85	30719.6		1112.72	55.74	76.0913	64.5568	74.6007	75.1911	171.576		81.434	100.092	81.434	100.117	81.542	100.083	81.59	100.076		551	99810.1	113447	125127	129914	131490	133299
23	5535.55	29258.9	13518	13799.2	2832.6	30370.5		1113.21	55.814	76.1723	64.6355	74.671	75.2595	171.657		81.461	100.092	81.462	100.117	81.57	100.083	81.618	100.076		550	100249	113946	122651	125027	129673	130569
23.02	5543.34	29246.6	12894.6	13438	2853.02	30617.8		1113.69	55.8939	76.2564	64.7181	74.7441	75.3333	171.751		81.49	100.092	81.489	100.117	81.596	100.083	81.646	100.075		549	97161	110436	120135	123708	126632	128263
23.04	6533.26	29108	12843.5	13250.1	2335.72	29914		1114.17	55.9815	76.3449	64.8063	74.8216	75.4138	171.857		81.519	100.092	81.519	100.117	81.623	100.083	81.672	100.075		548	97410	110719	118700	125539	125214	126479
23.06	5304.49	28952.6	12584.8	13211.3	2468.93	29940.3		1114.65	56.0793	76.4396	64.902	74.9058	75.5028	171.972		81.544	100.092	81.545	100.117	81.653	100.083	81.698	100.075		547	95795.6	108884	117687	120982	124386	126016
23.08	5147.75	28926.3	12896.9	13279.2	2816.51	29907.6		1115.14	56.1909	76.5432	65.008	74.9992	75.6021	172.097		81.573	100.092	81.57	100.117	81.681	100.083	81.727	100.075		546	94541	107458	117505	124607	124587	126618
23.1	5961.54	28818.5	12391.7	13229.3	3043.13	29706.2		1115.62	56.3208	76.6598	65.1275	75.1051	75.7134	172.231		81.6	100.092	81.596	100.117	81.706	100.083	81.752	100.076		545	95363.6	108393	113499	126187	124029	125167
23.12	5149.96	29140.4	12447	12741.7	2670.66	29606.9		1116.1	56.4735	76.7942	65.2645	75.2269	75.8377	172.375		81.628	100.092	81.626	100.117	81.732	100.083	81.779	100.076		544	87583.6	99550	109025	117453	119555	122096
23.14	5414.43	28827.8	11189	13039.5	2648.1	29740.7		1116.58	56.6527	76.9507	65.4222	75.3677	75.9751	172.53		81.656	100.092	81.655	100.117	81.761	100.083	81.806	100.076		543	87846.9	99849.3	107365	110213	113108	116786
23.16	5233.13	28484.3	12033	13295.3	2727.96	30018.4		1117.06	56.8597	77.1322	65.6029	75.5292	76.1247	172.696		81.684	100.092	81.684	100.117	81.789	100.083	81.833	100.074		542	83650.2	95079.2	105799	109280	111841	112060
23.18	5099.46	28701.5	12353.7	13109.5	3028.65	29676		1117.55	57.0939	77.3395	65.8072	75.7121	76.2852	172.877		81.71	100.092	81.711	100.117	81.816	100.083	81.858	100.074		541	84705	96278.1	104031	108636	109789	114231
23.2	5289.45	28650.6	11437.4	12914.7	1920.07	29787.2		1118.03	57.3522	77.5717	66.034	75.9156	76.4548	173.072		81.738	100.092	81.739	100.117	81.845	100.083	81.887	100.074		540	85720.2	97432	104550	108469	108738	113633
23.22	5008.16	27664.3	10736.3	12776.4	3066.08	29026.4		1118.51	57.6301	77.826	66.2808	76.1374	76.6316	173.282		81.768	100.092	81.767	100.117	81.873	100.083	81.915	100.074		539	82373	93627.5	100919	110108	111246	114982
23.24	4373.88	27624.8	11113.8	12363.5	2330.68	29276.7		1118.99	57.9222	78.098	66.5439	76.3744	76.8136	173.504		81.796	100.092	81.795	100.117	81.898	100.083	81.944	100.074		538	82054.9	93265.9	104524	113459	116118	115801
23.26	4017.71	27835.3	11528	12807.9	1899.36	29271.7		1119.47	58.2224	78.3827	66.8189	76.622	76.9985	173.737		81.821	100.092	81.823	100.117	81.928	100.083	81.97	100.073		537	84565.8	96119.9	107452	119050	117658	122331
23.28	4520.65	28385	10807.9	12362.4	2007.97	29298.9		1119.96	58.525	78.6743	67.1006	76.8754	77.1838	173.974		81.85	100.092	81.848	100.117	81.954	100.083	81.998	100.073		536	85685	97392	105200	111311	115449	115277
23.3	5012.9	28185.8	10736.3	11811.7	2077.93	29060.6		1120.44	58.8247	78.9667	67.3838	77.1292	77.3669	174.21		81.88	100.092	81.88	100.117	81.983	100.083	82.028	100.073		535	90053.2	102357	105612	112478	115869	116230
23.32	5029.94	27475.4	10504.7	11782.8	2127.86	29055.9		1120.92	59.1165	79.254	67.6633	77.3785	77.5455	174.439		81.908	100.092	81.907	100.117	82.008	100.083	82.053	100.073		534	114306	129924	131544	137754	129502	131866
23.34	4239.18	27632.7	10618.6	12833.5	1768.84	29407.7		1121.4	59.3964	79.5308	67.9348	77.619	77.7178	174.656		81.936	100.092	81.936	100.117	82.037	100.083	82.083	100.072		533	170180	193431	190179	201207	174321	178226
23.36	4383.75	27241.4	9521.04	12143.8	1759.67	28776.3		1121.89	59.6613	79.7927	68.1948	77.8479	77.883	174.857		81.963	100.092	81.965	100.117	82.066	100.083	82.108	100.072		532	244353	277739	323007	352819	329400	331999
23.38	4527.67	27423.6	10128.9	11730.5	1723.2	28938.6		1122.37	59.9091	80.0369	68.4413	78.0636	78.0406	175.043		81.991	100.092	81.99	100.117	82.092	100.083	82.136	100.072		531	214621	243944	306205	313005	335126	358013
23.4	4481.92	27631.2	10299.2	11682.5	2010.6	28789.4		1122.85	60.1394	80.2623	68.6732	78.2656	78.191	175.213		82.023	100.091	82.021	100.117	82.121	100.083	82.164	100.072		530	109734	124727	145781	143813	168203	190150
23.42	4459.34	27505.5	10126.3	11614.1	1502.32	28682		1123.33	60.3526	80.4695	68.8908	78.4543	78.3344	175.371		82.049	100.091	82.051	100.117	82.15	100.083	82.191	100.072		529	81670.6	92829.1	100306	104978	108943	114869
23.44	3953.62	27172.8	9580.8	11347.3	1204.04	28952.8		1123.81	60.5503	80.6606	69.0951	78.6307	78.4711	175.518		82.077	100.091	82.077	100.117	82.177	100.083	82.219	100.072		528	78769.1	89531.2	96622.7	99165.6	97279.6	102590
23.46	4368.13	27121.6	10327.1	11973.9	1278.56	28578.3		1124.3	60.7348	80.8384	69.2876	78.7962	78.6014	175.657		82.104	100.091	82.107	100.117	82.206	100.083	82.246	100.072		527	74812	85033.5	91143.5	95310.6	96060.6	97517.2
23.48	3626.04	27409.5	9640.2	11529.3	1481.22	28756.9		1124.78	60.9082	81.0055	69.4697	78.9522	78.7253	175.788		82.135	100.093	82.136	100.117	82.233	100.083	82.275	100.071		526	75290.4	85577.2	90543.1	97329.6	97938.3	99312.4
23.5	3360.47	26966	9158.21	10760.1	1070.75	29101.8		1125.26	61.0723	81.1641	69.6421	79.0998	78.843	175.913		82.16	100.093	82.161	100.117	82.263	100.083	82.303	100.071		525	75790.6	86145.7	90862	95273.4	96241.6	97081.4
23.52	3664.3	26346	8920.86	10289.5	1837.16	28809.2		1125.74	61.2279	81.315	69.8054	79.2401	78.9547	176.03		82.192	100.093	82.191	100.117	82.289	100.083	82.33	100.071		524	75889.8	86258.5	91513.7	95959.7	96040.7	100651
23.54	3832.69	27005.8	8756.96	10749.7	1344.29	28510.1		1126.22	61.3757	81.4584	69.9598	79.3741	79.0605	176.139		82.222	100.093	82.217	100.117	82.317	100.083	82.359	100.071		523	75746.2	86095.3	90555.5	93915	96780.5	98368.4
23.56	3532.65	26846.2	8846.52	10478.7	1302.12	28666.3		1126.71	61.5163	81.5941	70.1054	79.5027	79.1605	176.243		82.251	100.093	82.247	100.117	82.343	100.083	82.386	100.071		522	77285.7	87845.1	90403.6	96444.3	97239.8	95750.4
23.58	3653.49	26628.6	8725.19	9893.1	1364.7	28844.7		1127.19	61.6506	81.7223	70.243	79.6268	79.2547	176.342		82.277	100.093	82.277	100.115	82.375	100.083	82.416	100.069		521	74473.8	84649	93040.6	92812.9	94848.8	100092
23.6	3521.97	26761.5	8919.86	9725.4	1050.7	28547		1127.67	61.7804	81.844	70.3739	79.7473	79.3432	176.439		82.304	100.093	82.303	100.115	82.403	100.083	82.443	100.069		520	74818.9	85041.3	89112.1	94710.5	95278.5	97491.7
23.62	3281.75	26548.9	8477.53	9688.47	1029.85	28412.4		1128.15	61.9077	81.9608	70.4998	79.865	79.4259	176.536		82.334	100.093	82.334	100.115	82.429	100.083	82.471	100.069		519	75108.9	85370.9	90219.8	95251.2	96310.6	97666.7
23.64	4078.05	26809.9	8754.15	9094.54	1814.58	28402.8		1128.63	62.0347	82.0747	70.6223	79.9804	79.5032	176.633		82.362	100.093	82.363	100.115	82.458	100.083	82.502	100.069		518	75535.2	85855.5	92275.9	97799.9	96130.4	98909.8
23.66	3474.52	26360.8	8452.2	9794.08	843.931	28361.3		1129.12	62.1625	82.1872	70.7422	80.0932	79.5751	176.729		82.394	100.093	82.388	100.115	82.486	100.083	82.528	100.069		517	76546.9	87005.4	90933.8	96964.6	98968.9	98541.5
23.68	3217.77	26745.4	8510.13	9516.64	1482.6	28286.3		1129.6	62.2913	82.299	70.8598	80.2026	79.6417	176.822		82.416	100.093	82.419	100.115	82.514	100.083	82.554	100.068		516	77302.4	87864.1	92620.2	95595.4	99605.6	97125.4
23.7	3309.51	26675.2	7619.78	8856.69	1246.8	28718.2		1130.08	62.4203	82.4099	70.9743	80.3076	79.7027	176.909		82.45	100.093	82.448	100.115	82.547	100.083	82.583	100.068		515	75721.1	86066.7	89530.2	95412	96741.9	100398
23.72	3780.83	25901.4	7768.97	9356.84	1517.35	27848.2		1130.56	62.5481	82.5193	71.0851	80.4072	79.7579	176.986		82.477	100.093	82.479	100.115	82.572	100.083	82.614	100.068		514	76247.1	86664.6	89672.4	94867.8	95959.2	97589.6
23.74	3310.49	26348.4	7882.73	8723.24	1313.86	28069.7		1131.05	62.674	82.6266	71.1916	80.5009	79.8068	177.05		82.508	100.093	82.507	100.115	82.601	100.083	82.641	100.068		513	77220	87770.4	91426.4	96997	97351.5	98243.8
23.76	3446.44	26072.6	7147.13	8489.99	1229.29	28110.2		1131.53	62.7984	82.732	71.2945	80.5895	79.8494	177.1		82.538	100.093	82.535	100.115	82.628	100.083	82.673	100.067		512	76768.6	87257.4	90884.1	95561.5	95888.2	100808
23.78	3108.21	26450.6	7368.89	8482.15	1240.39	29053.3		1132.01	62.923	82.8367	71.3954	80.6747	79.8865	177.139		82.564	100.093	82.565	100.115	82.658	100.083	82.699	100.067		511	74864.7	85093.4	92900.2	96651	96941.5	99531.7
23.8	3022.84	26568.5	7240.13	8655.06	890.064	28597.6		1132.49	63.0506	82.943	71.4967	80.7592	79.92	177.171		82.592	100.093	82.593	100.115	82.688	100.083	82.725	100.067		510	79510.2	90373.6	92014.8	96091.5	97303.1	101594
23.82	3010.08	26331.3	7285.16	8585.12	1105.13	28381.4		1132.97	63.1842	83.0535	71.6013	80.8458	79.9527	177.202		82.619	100.093	82.623	100.115	82.715	100.083	82.753	100.067		509	77221.8	87772.5	90318.6	96340.3	96259.2	100437
23.84	2889.95	25910.6	7142.63	8079.03	1172.47	27986.1		1133.46	63.3262	83.1707	71.7113	80.9371	79.9875	177.236		82.65	100.093	82.652	100.115	82.744	100.083	82.783	100.067		508	77301.7	87863.3	90989.1	96083.9	99141.3	97704.6
23.86	3053.08	25149.3	7165.64	8073.75	1272.34	27357.2		1133.94	63.4778	83.2964	71.8285	81.0346	80.0276	177.279		82.682	100.093	82.683	100.115	82.775	100.083	82.813	100.067		507	77272.6	87830.2	93397.7	97251	97962.4	97757.8
23.88	3114.67	25837.9	6578.11	7801.73	947.196	27747.2		1134.42	63.6391	83.4318	71.9539	81.1391	80.0751	177.333		82.711	100.092	82.71	100.114	82.803	100.083	82.84	100.066		506	77313.2	87876.4	92522.9	97018.8	99475.4	98212.5
23.9	2766.26	25758.8	5854.69	8263.92	1390	27358.3		1134.9	63.8091	83.5771	72.0877	81.2505	80.1311	177.398		82.74	100.092	82.741	100.114	82.83	100.083	82.873	100.066		505	76984.6	87502.9	92716.2	96337.8	100672	99494.9
23.92	2582.26	25738.6	6438.11	8222.29	1101.77	27389.2		1135.38	63.9865	83.7317	72.23	81.3682	80.1955	177.474		82.77	100.092	82.769	100.114	82.86	100.083	82.901	100.066		504	75981.2	86362.4	92596.8	97073.3	99535.9	99796.4
23.94	3365.67	25449.8	6641.97	7851.06	1091.81	27786		1135.87	64.1694	83.8943	72.3806	81.4916	80.2673	177.558		82.797	100.092	82.8	100.114	82.889	100.083	82.927	100.066		503	77421.5	87999.5	95339.4	96579.3	98869.4	98788.1
23.96	2950.17	26050.4	6130.95	8187.66	328.911	27397.9		1136.35	64.3559	84.0627	72.5384	81.6202	80.345	177.649		82.831	100.092	82.831	100.113	82.917	100.083	82.958	100.066		502	77975.7	88629.4	91692.4	96058.3	99356.7	100062
23.98	2776.21	25294.7	6249.82	6950.97	713.297	27592.3		1136.83	64.5433	84.2342	72.702	81.7535	80.4274	177.745		82.857	100.092	82.859	100.114	82.944	100.083	82.985	100.066		501	79011	89806.1	92215.4	97392.1	98211.5	102972
24	2252.48	25783.1	6251.91	7108.77	1009.42	27088.4		1137.31	64.7284	84.4056	72.8688	81.8906	80.5137	177.847		82.886	100.092	82.887	100.114	82.976	100.083	83.014	100.066		500	77871.5	88511	91462.7	97377.2	98137.6	99471.2
24.02	2610.7	24933.3	5931.44	7335.74	466.819	26503.6		1137.8	64.9073	84.5733	73.0359	82.0304	80.6035	177.954		82.914	100.092	82.918	100.114	83.004	100.083	83.046	100.066		499	77666.3	88277.7	92578	99095.5	100393	99950.7
24.04	2808.27	25344	5851.51	7312.75	1389.02	26454		1138.28	65.0757	84.7345	73.1997	82.1709	80.6967	178.067		82.947	100.092	82.944	100.114	83.034	100.083	83.072	100.066		498	80766.3	91801.3	95154.8	99082.6	99263.2	99745.2
24.06	2891.42	25706.4	5629.37	7110.48	548.816	26028.3		1138.76	65.2298	84.8867	73.3571	82.3097	80.7933	178.185		82.976	100.091	82.975	100.114	83.062	100.083	83.101	100.066		497	86916.5	98791.8	97640.3	100705	99657.7	101360
24.08	2509.71	25613.5	6236.41	6698.15	713.158	26322.7		1139.24	65.3667	85.0285	73.5058	82.4443	80.8932	178.306		83.008	100.091	83.006	100.114	83.092	100.083	83.131	100.066		496	88290.1	100353	99052	97536.1	98235.9	100167
24.1	2311.02	25293	5879.53	6909.91	889.667	27081		1139.72	65.4849	85.159	73.6444	82.572	80.9956	178.428		83.037	100.091	83.037	100.114	83.121	100.083	83.159	100.066		495	78947.3	89733.8	95585.3	96574.6	99854.4	103579
24.12	2366.65	25221.7	5407.8	6889.73	670.777	26980.5		1140.21	65.584	85.2773	73.7721	82.6908	81.0998	178.548		83.066	100.091	83.065	100.114	83.149	100.083	83.19	100.066		494	78295	88992.3	90874.1	98596.8	98313.6	103081
24.14	2735.66	25075	5579.24	7159.37	396.149	26412.1		1140.69	65.6642	85.382	73.888	82.7987	81.2043	178.664		83.092	100.091	83.093	100.114	83.179	100.083	83.22	100.066		493	77406.2	87982.1	90616.4	94527.2	99802.6	104718
24.16	2082.05	24641.5	4815.25	6272.17	854.384	26072.9		1141.17	65.7255	85.4709	73.9908	82.894	81.3076	178.774		83.122	100.091	83.126	100.114	83.208	100.083	83.248	100.066		492	75969.9	86349.6	90276.2	98728.2	101568	101051
24.18	2344.05	24537.4	5300.12	6652.78	975.216	26143.7		1141.65	65.7673	85.5412	74.0787	82.9752	81.4078	178.877		83.153	100.091	83.154	100.114	83.237	100.083	83.28	100.066		491	77186	87731.8	93398.6	100711	98484.5	101139
24.2	2465.02	24939.5	5444.71	6080.64	1027.34	25588.6		1142.13	65.7887	85.59	74.1493	83.0409	81.5028	178.973		83.181	100.091	83.181	100.114	83.266	100.083	83.309	100.066		490	78746.1	89505.1	93350.5	100737	101239	103584
24.22	2136.58	25004	4818.98	5675.96	575.2	26356.8		1142.62	65.789	85.6158	74.201	83.0902	81.5906	179.062		83.214	100.091	83.214	100.114	83.298	100.085	83.337	100.066		489	77480.8	88066.9	91539.3	100709	101607	102207
24.24	2035.17	24815.7	5333.35	6329.33	601.336	26414		1143.1	65.7686	85.6187	74.2329	83.1227	81.6698	179.143		83.24	100.091	83.243	100.114	83.326	100.085	83.371	100.066		488	75053.6	85308	91791	100036	102612	103615
24.26	1866.13	24849.9	5083	6505.51	520.614	26010.1		1143.58	65.7287	85.6004	74.2456	83.1388	81.7394	179.215		83.274	100.091	83.275	100.113	83.357	100.085	83.396	100.066		487	77602.9	88205.7	92708.1	97024.4	100700	103533
24.28	1975.23	25264.7	5529.17	6169.58	895.593	26256.7		1144.06	65.6715	85.5637	74.2405	83.1393	81.799	179.277		83.304	100.091	83.302	100.113	83.387	100.085	83.425	100.066		486	75544.8	85866.4	92934.7	98313.5	102001	99463.5
24.3	2068.84	24763	4905.05	5577.63	-435.272	25735.2		1144.55	65.5992	85.5112	74.2194	83.1251	81.8488	179.329		83.334	100.091	83.333	100.113	83.416	100.085	83.457	100.067		485	77776.4	88402.9	93455.4	102686	100256	100800
24.32	1714.76	24582.7	5641.84	5736.15	63.2502	25808.2		1145.03	65.5135	85.4447	74.1837	83.0974	81.8895	179.369		83.362	100.091	83.364	100.113	83.443	100.085	83.485	100.067		484	77717.7	88336.1	93088.4	97397.5	100108	102348
24.34	1886.14	24698	4787.1	5434.57	1000.63	26009.9		1145.51	65.4154	85.3654	74.1346	83.0572	81.9216	179.399		83.395	100.091	83.395	100.114	83.477	100.085	83.515	100.067		483	77857.8	88495.4	94534.6	100694	102192	103263
24.36	1974.25	24620.5	4903.08	5420.11	938.952	26459.8		1145.99	65.3055	85.2736	74.073	83.0055	81.9459	179.418		83.424	100.091	83.422	100.114	83.507	100.085	83.544	100.067		482	78194.6	88878.2	93629.2	100930	101468	104488
24.38	1963.06	24536.6	4420.71	5099.15	385.24	25319.4		1146.47	65.184	85.1704	74	82.9436	81.9628	179.429		83.453	100.091	83.454	100.114	83.535	100.085	83.573	100.067		481	76876.2	87379.7	90888.8	101346	103357	102796
24.4	1275.94	24523.6	4588.2	5325.59	350.126	25682.9		1146.96	65.0518	85.0572	73.9171	82.8729	81.973	179.431		83.485	100.091	83.481	100.114	83.564	100.085	83.602	100.067		480	76102	86499.7	95490.1	98643.7	101084	103785
24.42	1983.64	24742.7	4532.35	5168.12	576.372	25079.2		1147.44	64.9098	84.9363	73.8262	82.7951	81.9769	179.429		83.512	100.091	83.51	100.114	83.592	100.085	83.635	100.067		479	77318.1	87881.9	92545	101331	100556	102431
24.44	1583.93	25071.3	4110.71	5346.28	637.673	25365.4		1147.92	64.759	84.8095	73.7291	82.7112	81.9751	179.421		83.544	100.091	83.538	100.114	83.624	100.085	83.666	100.067		478	77088.2	87620.6	90625.2	98191.4	101358	102580
24.46	1738.82	24182.1	4268.78	5222.11	140.133	25667.5		1148.4	64.5992	84.6774	73.6262	82.6216	81.9679	179.409		83.573	100.091	83.57	100.114	83.654	100.085	83.696	100.067		477	77065.5	87594.8	93586.1	100339	103112	104177
24.48	2020.78	24512.6	4542.26	4881.58	764.516	25808.1		1148.88	64.4293	84.5389	73.5168	82.5258	81.9554	179.393		83.603	100.091	83.606	100.114	83.681	100.085	83.721	100.068		476	76182.3	86591	92269	101072	102132	106897
24.5	1628.7	24726.4	3869.92	5168.4	416.423	24887		1149.37	64.2469	84.3912	73.3987	82.4223	81.9374	179.373		83.637	100.091	83.632	100.114	83.713	100.085	83.754	100.068		475	78533.5	89263.4	93198.7	100323	103699	105159
24.52	1692.05	24370.2	3828.2	5289.04	570.011	25673.9		1149.85	64.049	84.2309	73.2694	82.3097	81.9141	179.347		83.665	100.091	83.665	100.114	83.743	100.085	83.781	100.068		474	76286	86708.8	94848.6	96544.7	101134	106330
24.54	1418.68	24145.9	4263.9	5154.05	246.744	25224.5		1150.33	63.8326	84.0546	73.1262	82.1863	81.8856	179.316		83.695	100.091	83.695	100.114	83.773	100.085	83.812	100.068		473	75038.5	85290.9	96414.3	100753	101573	105229
24.56	1104.89	24357.7	3921.97	4774.48	1080.45	24803.9		1150.81	63.5951	83.8602	72.9674	82.0512	81.8525	179.28		83.727	100.09	83.725	100.114	83.806	100.085	83.841	100.068		472	76754.4	87241.2	93860.4	100266	104629	103069
24.58	1423.74	23934.2	4265.81	4747.56	260.334	25322.7		1151.3	63.3344	83.6461	72.7916	81.9036	81.8158	179.238		83.758	100.09	83.754	100.114	83.835	100.085	83.873	100.067		471	75970.1	86349.8	94434.8	100659	101211	103500
24.6	1592.39	24205.9	3601.54	4653.7	257.001	25140.5		1151.78	63.0483	83.4113	72.5978	81.7425	81.7763	179.19		83.788	100.09	83.785	100.114	83.865	100.085	83.907	100.068		470	78212.5	88898.5	95918.6	99544.1	103732	104061
24.62	1331.98	24447	3181.6	4344.03	293.044	25164.4		1152.26	62.7341	83.154	72.3842	81.5664	81.7344	179.135		83.817	100.09	83.816	100.114	83.893	100.085	83.933	100.068		469	77453.6	88036	94548	99635.9	104744	107902
24.64	1716.04	24620.6	3894.21	4720.14	316.372	25360.4		1152.74	62.3884	82.8712	72.1481	81.3728	81.6896	179.073		83.852	100.09	83.849	100.113	83.926	100.085	83.966	100.068		468	77699.4	88315.3	95036	99189	102757	103114
24.66	1550.3	23994.6	3366.04	4566.79	286.838	24785		1153.22	62.0074	82.5589	71.8857	81.1588	81.6402	179.003		83.881	100.09	83.877	100.113	83.955	100.084	83.994	100.068		467	76486.9	86937.2	93552.2	101258	104726	105990
24.68	1273.19	24796.1	3405.53	4610.03	403.97	24630.7		1153.7	61.5876	82.2129	71.5935	80.9215	81.5838	178.924		83.909	100.09	83.909	100.113	83.985	100.084	84.026	100.068		466	78271.6	88965.7	95520.7	101654	101194	107112
24.7	1550.51	24286.3	3580.71	4299.16	572.863	24752.5		1154.19	61.127	81.8302	71.2687	80.6585	81.518	178.834		83.939	100.09	83.944	100.113	84.018	100.084	84.055	100.068		465	76171.5	86578.7	96338.1	98391.7	101180	104168
24.72	1460.61	24135.7	3590.52	4599.68	731.278	25086.5		1154.67	60.6255	81.4096	70.9097	80.3685	81.4401	178.732		83.97	100.09	83.972	100.113	84.051	100.084	84.086	100.07		464	80154.6	91106	96683.7	101318	105706	105363
24.74	1370.69	23336	3235.11	3875.88	587.444	24874		1155.15	60.0849	80.9521	70.5165	80.0512	81.3482	178.617		84.003	100.09	84.002	100.113	84.078	100.084	84.116	100.07		463	77287.1	87846.7	97248.2	100119	102788	104324
24.76	1311.97	23938.2	3392.45	4547.3	662.927	24951.1		1155.63	59.5092	80.4605	70.0904	79.7071	81.241	178.487		84.034	100.09	84.032	100.113	84.108	100.084	84.146	100.07		462	79061.3	89863.3	96795.8	102551	105584	105817
24.78	1343.53	23629.5	3732.16	3895.46	616.622	24911.4		1156.12	58.9039	79.9396	69.6336	79.3373	81.1181	178.339		84.065	100.09	84.065	100.113	84.137	100.084	84.179	100.07		461	76961.7	87476.8	95068.1	104975	103783	103108
24.8	1367.41	23889.2	3281.88	4009.14	335.965	24474.4		1156.6	58.2769	79.3953	69.1498	78.9442	80.9797	178.174		84.095	100.088	84.097	100.113	84.17	100.084	84.21	100.07		460	81061.4	92136.7	95350.2	103263	101823	108307
24.82	1733.85	23638.2	3094.76	4194.75	864.738	25093.2		1157.08	57.639	78.836	68.6447	78.5322	80.8269	177.991		84.125	100.088	84.129	100.113	84.2	100.084	84.238	100.071		459	79930.4	90851.2	93454.7	102151	105608	105666
24.84	1471.02	24082.2	2782.61	4631.7	672.978	24705.8		1157.56	57.0047	78.2728	68.1273	78.1082	80.6621	177.794		84.158	100.088	84.159	100.113	84.231	100.084	84.272	100.071		458	76988.8	87507.7	95344.9	104084	105105	106344
24.86	1029.59	23857.4	3308	3762.86	701.041	24470		1158.04	56.3921	77.7198	67.6101	77.6824	80.4886	177.587		84.189	100.088	84.189	100.113	84.264	100.084	84.298	100.071		457	78450.6	89169.2	94518.4	101694	105284	106745
24.88	921.629	23676.1	3305.6	4213.16	353.121	24583.3		1158.53	55.8217	77.1941	67.109	77.2676	80.3117	177.379		84.219	100.088	84.223	100.11	84.293	100.084	84.329	100.071		456	79775.9	90675.6	95193.1	101992	101888	107227
24.9	995.573	24330.7	3751.06	3764.75	320.014	24845		1159.01	55.3144	76.7135	66.6413	76.878	80.1373	177.176		84.251	100.088	84.252	100.11	84.324	100.084	84.361	100.071		455	78165.6	88845.2	96771	101291	102555	106721
24.92	1384.55	23741.6	3069.16	3828.13	646.655	24826.3		1159.49	54.8897	76.2958	66.2243	76.5277	79.9721	176.988		84.281	100.088	84.282	100.11	84.353	100.084	84.392	100.071		454	77154.5	87696	95601.3	102290	103461	105124
24.94	1124.6	23911.4	3505.15	3953.86	660.987	23889.2		1159.97	54.5635	75.9563	65.8732	76.2298	79.8227	176.822		84.314	100.088	84.313	100.11	84.383	100.084	84.423	100.072		453	77752	88375.1	97539.6	103473	103565	105571
24.96	856.299	23712	3034.83	3666.86	1020.31	24498.2		1160.45	54.3485	75.7077	65.6003	75.995	79.6953	176.684		84.345	100.086	84.348	100.11	84.412	100.084	84.455	100.072		452	79482.7	90342.3	97847.1	102196	104817	103892
24.98	1200.35	23129.6	2662.25	3509.47	1102.63	24088.3		1160.94	54.2532	75.5597	65.4152	75.8323	79.5949	176.579		84.377	100.086	84.375	100.11	84.449	100.084	84.486	100.072		451	78090.5	88759.9	96880	101824	105894	107518
25	879.161	23083.4	2940.17	3040.76	572.184	24680.1		1161.42	54.2828	75.5189	65.3246	75.7484	79.5255	176.512		84.408	100.086	84.406	100.11	84.475	100.084	84.517	100.072		450	79226.4	90051	94317.4	104607	104541	107136
								1161.9	54.4382	75.5884	65.3323	75.7476	79.4899	176.486		84.441	100.086	84.44	100.11	84.508	100.084	84.547	100.072		449	77376	87947.8	96504.1	103053	104447	106884
								1162.38	54.7159	75.7671	65.4391	75.8314	79.4895	176.501		84.47	100.086	84.472	100.11	84.541	100.084	84.577	100.072		448	79486.5	90346.6	95141	103507	103745	105191
								1162.87	55.1071	76.0499	65.6422	75.9975	79.5241	176.558		84.502	100.086	84.5	100.11	84.571	100.084	84.608	100.073		447	79194.6	90014.8	94738.9	101655	104334	106603
								1163.35	55.5985	76.4274	65.935	76.2403	79.5918	176.654		84.535	100.086	84.534	100.11	84.602	100.084	84.642	100.073		446	79736.3	90630.5	96530.8	106217	104389	106633
								1163.83	56.1734	76.8863	66.3076	76.5505	79.6893	176.783		84.566	100.086	84.565	100.11	84.634	100.084	84.673	100.073		445	79370.4	90214.7	97320.8	102631	106094	107279
								1164.31	56.8126	77.4111	66.747	76.9166	79.8114	176.939		84.597	100.086	84.596	100.11	84.663	100.084	84.703	100.073		444	79128.9	89940.1	97471.2	104553	106475	108207
								1164.79	57.4961	77.9844	67.2382	77.3252	79.9521	177.113		84.629	100.086	84.629	100.11	84.695	100.084	84.735	100.073		443	78713.8	89468.3	98750	102715	106861	107062
								1165.28	58.2039	78.5883	67.7648	77.7626	80.1044	177.295		84.659	100.086	84.662	100.11	84.727	100.084	84.766	100.073		442	79388.7	90235.4	95370.4	102301	104137	105518
								1165.76	58.9167	79.205	68.3101	78.2146	80.2611	177.477		84.691	100.086	84.693	100.11	84.756	100.084	84.797	100.073		441	77299.1	87860.3	95957.2	103914	108859	107835
								1166.24	59.6163	79.818	68.858	78.668	80.4152	177.651		84.723	100.086	84.727	100.11	84.789	100.085	84.83	100.073		440	80333.3	91309.1	96428.5	104259	105094	106743
								1166.72	60.2867	80.4124	69.394	79.111	80.5608	177.811		84.753	100.086	84.76	100.11	84.818	100.085	84.861	100.073		439	80576.4	91585.4	95451.6	105302	105962	106721
								1167.2	60.9144	80.9757	69.9056	79.5331	80.6933	177.952		84.786	100.086	84.789	100.11	84.851	100.085	84.891	100.073		438	81093.1	92172.7	99478.1	104042	106114	106029
								1167.69	61.4892	81.4983	70.383	79.9258	80.8094	178.071		84.817	100.086	84.826	100.109	84.881	100.085	84.922	100.074		437	81264	92367	98805.8	104859	108830	108144
								1168.17	62.0036	81.9732	70.8187	80.2825	80.9067	178.167		84.851	100.086	84.856	100.109	84.914	100.085	84.955	100.074		436	82060.3	93272.1	97135	102978	106310	107937
								1168.65	62.453	82.395	71.2069	80.598	80.9835	178.237		84.88	100.086	84.886	100.109	84.944	100.084	84.984	100.074		435	82271.1	93511.7	99128	105638	106780	108147
								1169.13	62.8354	82.7607	71.544	80.8689	81.0385	178.282		84.913	100.086	84.918	100.109	84.977	100.084	85.017	100.074		434	80332.2	91307.9	94942.7	105339	108478	107568
								1169.62	63.151	83.0687	71.8278	81.0933	81.0708	178.302		84.947	100.086	84.95	100.109	85.009	100.083	85.049	100.074		433	82607.7	93894.3	99162.2	104267	107347	107816
								1170.1	63.4024	83.3192	72.0581	81.2714	81.0802	178.299		84.979	100.086	84.981	100.109	85.041	100.083	85.081	100.074		432	80118.5	91065	99419.2	106199	107350	110138
								1170.58	63.5937	83.5144	72.2366	81.405	81.0672	178.273		85.01	100.086	85.015	100.109	85.073	100.083	85.112	100.074		431	78942.8	89728.6	96150.4	102444	104941	108583
								1171.06	63.73	83.6577	72.3664	81.4972	81.0331	178.227		85.041	100.086	85.048	100.109	85.104	100.083	85.142	100.074		430	77895.2	88537.9	98478.2	104194	105811	108404
								1171.54	63.8167	83.753	72.4513	81.5515	80.9799	178.164		85.075	100.086	85.079	100.109	85.135	100.083	85.175	100.074		429	79947.5	90870.6	96307.6	105208	108332	110160
								1172.03	63.8581	83.8039	72.4949	81.5711	80.9095	178.085		85.107	100.086	85.113	100.109	85.168	100.083	85.206	100.074		428	81647.5	92802.9	97488.9	104888	105677	107276
								1172.51	63.8578	83.8134	72.5004	81.5583	80.8239	177.991		85.139	100.086	85.142	100.109	85.2	100.083	85.239	100.074		427	80316.7	91290.2	98870.7	106269	106770	109073
								1172.99	63.8184	83.7837	72.47	81.5147	80.7247	177.884		85.172	100.086	85.174	100.109	85.23	100.083	85.272	100.074		426	79388.6	90235.3	99136.2	105690	109539	109184
								1173.47	63.7427	83.7169	72.4061	81.4417	80.6134	177.763		85.204	100.086	85.205	100.109	85.266	100.083	85.302	100.074		425	80727.9	91757.6	98626	107303	111026	107896
								1173.95	63.6336	83.6154	72.3113	81.3411	80.4917	177.629		85.237	100.086	85.239	100.109	85.297	100.082	85.336	100.074		424	80234.4	91196.7	100572	104154	109932	110759
								1174.44	63.4944	83.4823	72.1884	81.2156	80.3615	177.484		85.269	100.086	85.27	100.109	85.327	100.082	85.366	100.074		423	80406.1	91391.9	99686.7	107462	109706	109375
								1174.92	63.3284	83.3212	72.0408	81.0685	80.2254	177.328		85.301	100.086	85.302	100.109	85.361	100.082	85.398	100.073		422	82150.4	93374.5	100734	105982	110073	111902
								1175.4	63.1386	83.1354	71.8716	80.9037	80.086	177.164		85.332	100.086	85.336	100.109	85.391	100.082	85.429	100.073		421	82966.1	94301.6	99424.3	106203	109697	109301
								1175.88	62.9272	82.9285	71.6837	80.7249	79.9462	176.996		85.363	100.086	85.37	100.109	85.426	100.082	85.463	100.073		420	81761.2	92932.1	100444	106230	105864	108692
								1176.37	62.6959	82.7036	71.4794	80.5357	79.8083	176.827		85.395	100.086	85.4	100.109	85.456	100.082	85.495	100.073		419	80588.5	91599.2	100541	105272	108270	108206
								1176.85	62.447	82.4641	71.2615	80.3393	79.6746	176.661		85.428	100.086	85.433	100.109	85.488	100.082	85.528	100.073		418	82899.1	94225.5	101162	103977	109390	110345
								1177.33	62.1839	82.2139	71.0333	80.1388	79.5469	176.503		85.461	100.086	85.466	100.109	85.52	100.082	85.558	100.073		417	79056.4	89857.8	99132.6	104077	106812	109653
								1177.81	61.9115	81.9577	70.7988	79.9373	79.4262	176.355		85.495	100.086	85.497	100.109	85.551	100.082	85.591	100.073		416	81122	92205.6	97874.3	107138	110207	109729
								1178.29	61.6358	81.7003	70.5629	79.7375	79.3131	176.219		85.525	100.086	85.53	100.109	85.584	100.082	85.622	100.073		415	80944.9	92004.3	99121.6	106400	106881	110294
								1178.78	61.3637	81.4468	70.3306	79.5421	79.2079	176.095		85.557	100.086	85.563	100.109	85.618	100.081	85.652	100.073		414	81232.9	92331.6	99141.8	105711	106863	108191
								1179.26	61.1017	81.2013	70.1066	79.3533	79.1103	175.982		85.588	100.086	85.595	100.109	85.646	100.081	85.685	100.073		413	81306.2	92414.9	97639.3	103945	107804	106128
								1179.74	60.8554	80.9676	69.8949	79.1731	79.0201	175.877		85.621	100.086	85.626	100.109	85.679	100.081	85.719	100.073		412	79424.3	90275.9	97866.8	101076	105982	103632
								1180.22	60.6295	80.7489	69.699	79.0037	78.9369	175.779		85.657	100.086	85.659	100.109	85.713	100.081	85.752	100.073		411	80031.3	90965.8	96005.6	103258	103448	106166
								1180.7	60.4275	80.5487	69.5216	78.8473	78.8605	175.686		85.689	100.086	85.693	100.109	85.744	100.081	85.784	100.073		410	81903.1	93093.4	95164.9	102337	104592	103018
								1181.19	60.2523	80.3705	69.3654	78.7064	78.7906	175.599		85.719	100.086	85.726	100.109	85.775	100.081	85.816	100.073		409	81191.4	92284.4	97504.5	103208	103066	102315
								1181.67	60.1057	80.2175	69.232	78.5832	78.7267	175.518		85.754	100.089	85.76	100.109	85.809	100.081	85.849	100.073		408	79298.5	90132.9	94492.8	102325	104195	103895
								1182.15	59.988	80.0918	69.1221	78.4786	78.6677	175.444		85.786	100.089	85.789	100.11	85.842	100.081	85.88	100.073		407	80231.8	91193.7	95814.2	102924	104330	107094
								1182.63	59.8973	79.9934	69.0345	78.3922	78.6118	175.375		85.82	100.089	85.822	100.11	85.873	100.081	85.914	100.073		406	78151.7	88829.4	96880.4	105206	105694	103145
								1183.12	59.8296	79.9194	68.966	78.3214	78.5565	175.31		85.853	100.089	85.856	100.11	85.905	100.081	85.946	100.072		405	80653.6	91673.2	97237.4	101237	103953	102912
								1183.6	59.779	79.8643	68.9116	78.2619	78.4989	175.244		85.885	100.089	85.888	100.11	85.939	100.081	85.977	100.072		404	78682.5	89432.8	95771.7	101090	103153	106691
								1184.08	59.7381	79.8209	68.8652	78.2084	78.4362	175.174		85.917	100.089	85.922	100.11	85.973	100.081	86.011	100.072		403	79496.7	90358.2	95377.8	100021	101146	104029
								1184.56	59.6992	79.781	68.8201	78.1551	78.3659	175.096		85.95	100.089	85.956	100.11	86.004	100.081	86.041	100.072		402	78445.2	89163.1	97686.7	103559	107843	105437
								1185.04	59.6552	79.7366	68.7702	78.0967	78.286	175.007		85.984	100.089	85.988	100.11	86.034	100.081	86.077	100.072		401	86184.5	97959.7	107061	123856	125733	128287
								1185.53	59.5995	79.681	68.7103	78.0286	78.1958	174.905		86.019	100.089	86.022	100.11	86.065	100.081	86.108	100.072		400	104705	119011	142100	169646	178562	185871
								1186.01	59.527	79.6089	68.6363	77.9475	78.0955	174.792		86.05	100.089	86.055	100.11	86.099	100.081	86.139	100.072		399	96751.9	109971	128160	136727	164231	173454
								1186.49	59.4335	79.5168	68.545	77.851	77.9866	174.666		86.083	100.089	86.087	100.11	86.135	100.081	86.172	100.072		398	81828.2	93008.3	102456	108939	119312	122036
								1186.97	59.316	79.4022	68.4345	77.738	77.8716	174.531		86.116	100.089	86.119	100.11	86.168	100.081	86.205	100.072		397	79476.5	90335.3	96598.4	102845	100746	102510
								1187.45	59.1726	79.2644	68.3036	77.6087	77.7534	174.389		86.15	100.089	86.153	100.11	86.198	100.081	86.239	100.072		396	81019.7	92089.3	94005.8	98333.3	102384	100392
								1187.94	59.003	79.1037	68.1526	77.4643	77.6354	174.244		86.184	100.089	86.183	100.11	86.233	100.081	86.271	100.072		395	79937.4	90859.1	92884.8	98871.3	98886.8	97690.4
								1188.42	58.8087	78.9216	67.9826	77.3071	77.5208	174.101		86.216	100.089	86.218	100.11	86.265	100.081	86.306	100.071		394	81102.3	92183.2	96132.3	99290	100328	104138
								1188.9	58.5927	78.7211	67.7966	77.1402	77.4125	173.964		86.251	100.089	86.25	100.11	86.299	100.081	86.337	100.071		393	79742.3	90637.4	95056.7	101429	102421	100775
								1189.38	58.3593	78.5059	67.598	76.9668	77.3125	173.839		86.283	100.089	86.284	100.11	86.33	100.081	86.37	100.071		392	80952.1	92012.5	95142.1	99351.7	99441.9	99674.6
								1189.86	58.113	78.28	67.3904	76.7892	77.2215	173.726		86.315	100.087	86.315	100.11	86.364	100.081	86.401	100.071		391	80010.1	90941.7	96899.1	101507	98425.5	99654.2
								1190.35	57.8575	78.0465	67.1767	76.6088	77.1389	173.628		86.347	100.087	86.351	100.11	86.398	100.081	86.435	100.072		390	79701.9	90591.5	95003.9	97969.4	100309	99726.7
								1190.83	57.5956	77.8075	66.9587	76.4254	77.063	173.543		86.378	100.087	86.385	100.11	86.43	100.081	86.464	100.072		389	80938.1	91996.6	97926.5	102013	99036.7	99407.7
							11644	1191.31	57.3286	77.5642	66.7368	76.238	76.9918	173.467		86.414	100.087	86.416	100.109	86.463	100.081	86.5	100.072		388	79760.5	90658	94969.9	99469	99314.9	100971
							11576.3	1191.79	57.0572	77.3168	66.5111	76.0452	76.9228	173.396		86.448	100.087	86.448	100.109	86.494	100.081	86.532	100.072		387	80718.4	91746.8	94721.6	101211	102335	102313
							11895.8	1192.28	56.782	77.0657	66.2812	75.8461	76.8536	173.325		86.481	100.087	86.482	100.109	86.531	100.081	86.565	100.072		386	80501.3	91500.1	96937.2	104561	99365.3	101631
							11784.4	1192.76	56.5037	76.8113	66.047	75.6405	76.782	173.25		86.513	100.087	86.519	100.109	86.564	100.081	86.597	100.072		385	80440.8	91431.3	97759.6	102256	104141	100664
							12282.8	1193.24	56.2234	76.5541	65.8084	75.4285	76.7058	173.167		86.548	100.087	86.546	100.109	86.596	100.081	86.629	100.071		384	81056	92130.6	95139.4	101981	101551	105321
							11643.6	1193.72	55.9415	76.294	65.565	75.2104	76.6228	173.072		86.578	100.087	86.58	100.109	86.63	100.081	86.663	100.071		383	80567.9	91575.8	93999.9	99524.2	102601	100690
							12514.1	1194.2	55.6576	76.0304	65.3159	74.9858	76.5306	172.964		86.615	100.087	86.613	100.109	86.664	100.08	86.699	100.071		382	80866.6	91915.3	95218.2	101455	103889	102900
							11716.4	1194.68	55.37	75.7616	65.059	74.7536	76.4266	172.839		86.646	100.087	86.648	100.109	86.695	100.08	86.727	100.071		381	81835.9	93017	96910	102812	105662	105790
							12000.1	1195.17	55.0763	75.4853	64.7922	74.5124	76.3088	172.695		86.683	100.087	86.679	100.11	86.728	100.081	86.762	100.071		380	81841.2	93023	96447.6	103218	102275	101425
							12032.3	1195.65	54.7745	75.1997	64.5135	74.2608	76.1754	172.531		86.713	100.087	86.714	100.11	86.762	100.081	86.795	100.071		379	81210.7	92306.4	96405.3	101637	102028	101775
								1196.13	54.463	74.9036	64.222	73.9978	76.0259	172.347		86.744	100.087	86.747	100.11	86.795	100.081	86.83	100.071		378	80155	91106.4	98747.1	101553	104432	101708
							11716.4	1196.61	54.1418	74.5971	63.918	73.724	75.8601	172.144		86.781	100.087	86.781	100.11	86.825	100.081	86.86	100.069		377	82021.8	93228.3	98331.3	104521	105933	103126
							11839.4	1197.1	53.8119	74.2815	63.6027	73.44	75.6787	171.922		86.815	100.087	86.816	100.11	86.859	100.081	86.895	100.069		376	82733.6	94037.4	96241.1	103576	102944	101501
							11717.6	1197.58	53.4747	73.9582	63.2777	73.1472	75.4824	171.685		86.847	100.087	86.848	100.11	86.89	100.081	86.929	100.069		375	82493.8	93764.8	96802.7	102469	102026	102874
							11608	1198.06	53.1321	73.6285	62.9443	72.8466	75.2719	171.433		86.881	100.086	86.882	100.11	86.924	100.081	86.961	100.069		374	80512.1	91512.3	96723.9	103285	106546	104495
							11843.2	1198.54	52.7855	73.2937	62.6037	72.5394	75.0476	171.168		86.916	100.086	86.915	100.11	86.958	100.081	86.996	100.069		373	81491.4	92625.4	96845.8	102647	102415	103591
							11007.9	1199.02	52.4373	72.9557	62.2573	72.2268	74.8104	170.892		86.947	100.087	86.951	100.11	86.992	100.081	87.028	100.068		372	81104.5	92185.7	99973.4	104239	105923	105546
							10899	1199.51	52.0908	72.6172	61.9074	71.9111	74.5614	170.606		86.979	100.087	86.98	100.11	87.025	100.081	87.061	100.068		371	80654.7	91674.4	100165	102161	105526	106735
							11046.1	1199.99	51.7508	72.2828	61.5578	71.5957	74.3029	170.315		87.012	100.087	87.014	100.11	87.06	100.081	87.095	100.068		370	83099.4	94453.1	101144	102253	102903	105416
							11537.1	1200.47	51.4236	71.9582	61.2139	71.285	74.0375	170.019		87.047	100.087	87.046	100.11	87.091	100.081	87.128	100.068		369	82113.4	93332.4	99664.3	104357	106276	103242
							10763	1200.95	51.1154	71.6496	60.8814	70.9836	73.7684	169.722		87.081	100.087	87.079	100.11	87.131	100.081	87.164	100.068		368	81523.6	92662	98982	104735	104928	103875
							10741.9	1201.43	50.8317	71.3627	60.5658	70.6958	73.4987	169.426		87.117	100.087	87.113	100.11	87.16	100.081	87.194	100.068		367	83081.9	94433.2	101001	107814	106290	104566
								1201.92	50.5764	71.1015	60.2711	70.4244	73.2313	169.132		87.151	100.087	87.149	100.11	87.194	100.081	87.229	100.068		366	84048.8	95532.2	101297	104796	106243	103357
								1202.4	50.3517	70.8685	60.0001	70.1718	72.9684	168.841		87.184	100.087	87.18	100.109	87.228	100.081	87.26	100.067		365	82164.4	93390.4	99190.9	105907	107622	105258
								1202.88	50.159	70.6656	59.7549	69.94	72.7124	168.555		87.218	100.086	87.219	100.109	87.259	100.081	87.293	100.067		364	83427.4	94825.9	99489.1	108977	104503	104567
								1203.36	49.9997	70.4945	59.5379	69.7315	72.4657	168.276		87.251	100.086	87.251	100.109	87.295	100.081	87.327	100.067		363	83656.3	95086.1	99225.8	106396	105499	104615
								1203.85	49.8762	70.3578	59.352	69.5499	72.2315	168.009		87.286	100.086	87.284	100.109	87.33	100.081	87.361	100.067		362	85515.6	97199.5	101900	106346	106804	106153
								1204.33	49.7909	70.2583	59.2005	69.3988	72.0129	167.759		87.318	100.086	87.316	100.109	87.365	100.081	87.396	100.067		361	84215.6	95721.8	100452	106309	106735	107097
								1204.81	49.7458	70.1981	59.0866	69.2814	71.8123	167.531		87.353	100.086	87.35	100.109	87.399	100.081	87.427	100.065		360	82647.7	93939.7	103263	106775	104269	104023
								1205.29	49.7415	70.178	59.0114	69.199	71.6316	167.327		87.386	100.086	87.384	100.109	87.433	100.081	87.461	100.065		359	81458	92587.5	100674	106694	104070	106473
								1205.77	49.7767	70.1967	58.9745	69.1511	71.4715	167.148		87.421	100.086	87.419	100.109	87.466	100.081	87.495	100.065		358	83223.1	94593.7	98935.6	104999	107945	105330
								1206.26	49.8487	70.2512	58.9737	69.1355	71.3319	166.996		87.454	100.085	87.453	100.109	87.498	100.081	87.531	100.065		357	84948.7	96555.1	98654.6	105829	110804	105506
								1206.74	49.9545	70.3382	59.0063	69.1498	71.2128	166.868		87.486	100.085	87.488	100.11	87.537	100.081	87.563	100.064		356	85410.7	97080.2	101073	105457	107321	107255
								1207.22	50.0925	70.4553	59.0705	69.1925	71.1148	166.766		87.523	100.085	87.519	100.11	87.569	100.081	87.596	100.064		355	82061.6	93273.6	99743.9	107146	112243	108494
								1207.7	50.2624	70.6017	59.1656	69.2633	71.0389	166.691		87.552	100.085	87.553	100.11	87.604	100.079	87.63	100.065		354	84166.6	95666.1	100927	107104	107445	107931
								1208.18	50.4651	70.778	59.2923	69.3632	70.9863	166.642		87.59	100.085	87.588	100.11	87.637	100.079	87.665	100.065		353	85397.2	97064.9	97839.5	107821	109188	107955
								1208.67	50.7022	70.9856	59.4516	69.4933	70.9576	166.622		87.623	100.085	87.621	100.11	87.672	100.079	87.699	100.065		352	84457.9	95997.3	102910	107745	108041	109137
								1209.15	50.9745	71.2258	59.6441	69.6537	70.9522	166.629		87.659	100.085	87.655	100.11	87.705	100.079	87.73	100.065		351	84196.8	95700.5	104927	112446	109045	108262
								1209.63	51.2814	71.499	59.8695	69.8434	70.9685	166.662		87.691	100.085	87.691	100.11	87.737	100.079	87.766	100.065		350	86587.8	98418.2	103317	107748	108836	108050
								1210.11	51.6214	71.8048	60.1265	70.0604	71.0045	166.717		87.728	100.085	87.725	100.11	87.771	100.08	87.799	100.065		349	84989.7	96601.7	100219	111672	107460	109411
								1210.6	51.9921	72.1419	60.4135	70.3025	71.0584	166.792		87.758	100.085	87.76	100.11	87.808	100.08	87.834	100.065		348	86794.6	98653.2	102161	106954	109358	107553
								1211.08	52.3909	72.5091	60.7291	70.568	71.1294	166.887		87.793	100.085	87.795	100.11	87.839	100.08	87.866	100.065		347	88225.8	100280	101473	110562	108568	110721
								1211.56	52.8155	72.9048	61.072	70.8558	71.2176	167.002		87.828	100.083	87.827	100.11	87.871	100.08	87.902	100.065		346	86224.7	98005.4	102258	108824	105712	111814
								1212.04	53.2628	73.3268	61.4408	71.165	71.3235	167.139		87.862	100.083	87.861	100.11	87.906	100.08	87.936	100.065		345	85100.6	96727.8	101948	108760	107462	107315
								1212.52	53.7292	73.7719	61.8331	71.4944	71.4472	167.299		87.898	100.083	87.897	100.11	87.943	100.08	87.97	100.065		344	83837.7	95292.3	101531	109782	107985	108111
								1213.01	54.2097	74.2354	62.2449	71.8415	71.5875	167.479		87.933	100.083	87.93	100.11	87.979	100.08	88.003	100.065		343	85664.5	97368.7	102096	108066	112389	111196
								1213.49	54.6985	74.7114	62.671	72.2027	71.7422	167.676		87.965	100.083	87.965	100.11	88.009	100.08	88.036	100.065		342	85449.1	97123.9	103423	109678	106821	111090
								1213.97	55.1888	75.1933	63.1052	72.5734	71.9082	167.886		87.999	100.083	87.999	100.11	88.045	100.08	88.071	100.065		341	87589.3	99556.5	103985	108804	109228	109810
								1214.45	55.674	75.6744	63.5414	72.9488	72.0825	168.104		88.033	100.083	88.035	100.11	88.079	100.079	88.104	100.065		340	85423.6	97094.9	102996	109222	112506	109512
								1214.93	56.1484	76.1486	63.9742	73.3243	72.2628	168.325		88.068	100.083	88.066	100.11	88.114	100.079	88.139	100.065		339	85640.5	97341.4	104067	113481	108176	110811
								1215.42	56.6067	76.6105	64.3993	73.6963	72.4471	168.546		88.1	100.084	88.101	100.111	88.147	100.079	88.173	100.065		338	88099.2	100136	105653	110960	108204	111286
								1215.9	57.0451	77.0557	64.8134	74.0614	72.6342	168.766		88.135	100.084	88.138	100.111	88.18	100.079	88.207	100.065		337	86873.9	98743.4	106118	110814	110454	109097
								1216.38	57.4605	77.4806	65.2138	74.4169	72.8227	168.984		88.168	100.084	88.17	100.111	88.217	100.079	88.24	100.065		336	87379.5	99318	105207	109573	113767	111753
								1216.86	57.8505	77.8825	65.5987	74.7601	73.0112	169.198		88.203	100.084	88.206	100.111	88.251	100.079	88.275	100.064		335	87367.5	99304.4	103446	109685	113314	113345
								1217.35	58.2135	78.259	65.9659	75.0887	73.198	169.407		88.237	100.084	88.239	100.111	88.287	100.079	88.307	100.064		334	87243.6	99163.5	104742	112945	108990	111857
								1217.83	58.5487	78.6089	66.314	75.4005	73.3813	169.612		88.274	100.084	88.274	100.111	88.32	100.079	88.341	100.065		333	86337.3	98133.4	105752	110905	112514	113310
								1218.31	58.8554	78.9313	66.6416	75.6941	73.56	169.81		88.308	100.084	88.308	100.111	88.355	100.079	88.379	100.065		332	86137	97905.8	102875	111581	112874	111920
								1218.79	59.1341	79.2262	66.9479	75.9687	73.7333	170.002		88.339	100.084	88.343	100.111	88.386	100.08	88.411	100.065		331	88286.5	100349	103593	112711	112161	109234
								1219.27	59.3854	79.4941	67.2329	76.2246	73.9008	170.188		88.375	100.084	88.377	100.111	88.418	100.08	88.445	100.065		330	88360.5	100433	106459	112648	108568	110515
								1219.76	59.6112	79.7365	67.4974	76.4626	74.062	170.369		88.412	100.084	88.41	100.111	88.451	100.08	88.478	100.065		329	86059.9	97818.1	104035	109625	108691	113040
								1220.24	59.8138	79.9556	67.7426	76.6843	74.2165	170.546		88.444	100.084	88.445	100.111	88.488	100.08	88.512	100.065		328	86777.3	98633.5	104902	114936	113732	111203
								1220.72	59.9961	80.1541	67.9703	76.8913	74.3632	170.715		88.479	100.084	88.481	100.111	88.521	100.08	88.551	100.065		327	87847.9	99850.4	102242	108847	112254	111026
								1221.2	60.1615	80.3355	68.1825	77.0853	74.5009	170.877		88.515	100.084	88.517	100.109	88.556	100.08	88.583	100.065		326	86135	97903.5	102854	114284	110865	109944
								1221.68	60.3134	80.5031	68.3809	77.2679	74.6288	171.029		88.548	100.084	88.55	100.109	88.592	100.08	88.616	100.065		325	85934.1	97675.1	103369	110672	111221	110474
								1222.17	60.4549	80.6599	68.5672	77.4406	74.7469	171.169		88.583	100.084	88.586	100.109	88.624	100.079	88.651	100.065		324	86551.9	98377.4	102626	109207	110992	112405
								1222.65	60.5888	80.8087	68.743	77.6045	74.8555	171.298		88.618	100.085	88.617	100.109	88.663	100.079	88.684	100.065		323	85150.6	96784.6	102303	106511	110395	111620
								1223.13	60.7175	80.9516	68.9096	77.7608	74.9556	171.416		88.65	100.085	88.652	100.109	88.696	100.079	88.718	100.065		322	85239.5	96885.6	104696	109126	112767	108546
								1223.61	60.8432	81.0904	69.0689	77.9104	75.0479	171.523		88.688	100.085	88.688	100.109	88.731	100.079	88.753	100.065		321	85913.7	97652	102988	109755	112661	110990
								1224.09	60.9678	81.2265	69.2223	78.0542	75.1325	171.62		88.719	100.085	88.721	100.109	88.768	100.079	88.787	100.065		320	86501.9	98320.5	103568	110930	110730	112332
								1224.58	61.0928	81.3609	69.3715	78.1927	75.2088	171.706		88.754	100.085	88.758	100.109	88.803	100.079	88.819	100.065		319	85677.3	97383.3	107207	110706	113312	111983
								1225.06	61.2192	81.4938	69.5172	78.3261	75.2752	171.778		88.79	100.085	88.791	100.109	88.837	100.079	88.857	100.065		318	83957.2	95428.1	100354	113620	112645	112677
								1225.54	61.347	81.625	69.6596	78.454	75.3298	171.835		88.824	100.085	88.828	100.109	88.871	100.079	88.893	100.065		317	84057.7	95542.4	103887	111786	112597	113151
								1226.02	61.4758	81.7538	69.7981	78.5758	75.3711	171.873		88.86	100.085	88.861	100.11	88.904	100.079	88.923	100.065		316	85580	97272.7	104898	111907	113064	114293
								1226.51	61.6045	81.8791	69.9314	78.6906	75.3976	171.892		88.892	100.085	88.895	100.11	88.94	100.079	88.959	100.066		315	86554.6	98380.4	104880	114394	114436	114642
								1226.99	61.7318	81.9996	70.0578	78.7974	75.4089	171.89		88.928	100.085	88.93	100.11	88.975	100.079	88.989	100.066		314	87726.4	99712.3	108472	116983	118529	117846
								1227.47	61.8565	82.1147	70.1763	78.8955	75.4048	171.867		88.962	100.085	88.965	100.11	89.007	100.079	89.026	100.066		313	88324.4	100392	108963	119081	117537	116788
								1227.95	61.9778	82.2239	70.286	78.984	75.3854	171.824		88.999	100.085	88.997	100.109	89.042	100.08	89.063	100.066		312	89615	101859	109089	118790	118257	118568
								1228.43	62.0953	82.3274	70.3867	79.0624	75.3507	171.763		89.031	100.084	89.033	100.109	89.079	100.08	89.098	100.066		311	95173.6	108177	111440	119441	121904	123079
								1228.92	62.2089	82.4252	70.4783	79.1302	75.3006	171.683		89.066	100.084	89.068	100.109	89.113	100.08	89.13	100.066		310	92887	105578	110772	120329	121546	124584
								1229.4	62.3183	82.5172	70.5605	79.1866	75.2351	171.586		89.101	100.085	89.105	100.109	89.145	100.08	89.165	100.065		309	92217.5	104817	114545	123208	119522	123057
								1229.88	62.423	82.6026	70.6328	79.2311	75.1543	171.472		89.133	100.085	89.135	100.109	89.18	100.08	89.2	100.065		308	93626	106418	113245	117771	120066	123631
								1230.36	62.522	82.6801	70.6941	79.2628	75.0587	171.341		89.171	100.085	89.167	100.109	89.218	100.08	89.234	100.065		307	96174.8	109315	112310	121541	117610	123741
								1230.84	62.6141	82.7483	70.743	79.2809	74.949	171.196		89.207	100.085	89.202	100.11	89.252	100.08	89.27	100.065		306	99178.4	112729	109630	117797	118757	117581
								1231.33	62.6977	82.8056	70.7785	79.2847	74.826	171.038		89.241	100.085	89.236	100.11	89.284	100.08	89.303	100.065		305	92868.5	105557	112885	116016	116816	115736
								1231.81	62.771	82.8507	70.7998	79.2738	74.6904	170.866		89.276	100.085	89.27	100.11	89.321	100.08	89.335	100.065		304	91701.9	104231	108492	110877	112464	112325
								1232.29	62.8323	82.8829	70.8063	79.2475	74.5419	170.682		89.31	100.085	89.306	100.11	89.356	100.08	89.374	100.064		303	88254	100312	105097	103365	106662	108380
								1232.77	62.8795	82.901	70.7975	79.2051	74.3799	170.482		89.345	100.085	89.341	100.11	89.388	100.079	89.405	100.064		302	84859.3	96453.5	96380.8	100126	100483	100766
								1233.26	62.9103	82.9038	70.7725	79.1455	74.2036	170.265		89.38	100.085	89.379	100.11	89.423	100.079	89.441	100.064		301	76265.3	86685.3	89747.6	93547.5	93947.6	95249
								1233.74	62.9221	82.8895	70.7298	79.0675	74.0119	170.029		89.414	100.085	89.41	100.109	89.46	100.079	89.476	100.064		300	68841.8	78247.5	84094.3	84811.4	85796.4	84651.3
								1234.22	62.9123	82.856	70.6677	78.9696	73.8048	169.775		89.448	100.085	89.445	100.109	89.501	100.079	89.509	100.064		299	64368.8	73163.4	74715.8	80400.8	78199.1	80924.1
								1234.7	62.8787	82.8009	70.5842	78.8509	73.5828	169.502		89.483	100.086	89.48	100.109	89.534	100.079	89.546	100.064		298	58527.7	66524.3	67891.4	74232.4	72242	73337.1
								1235.18	62.8197	82.7223	70.4777	78.7108	73.347	169.213		89.519	100.086	89.512	100.109	89.561	100.08	89.58	100.064		297	51165.4	58156	63466.6	66818.4	67199.4	66550.9
								1235.66	62.7346	82.6191	70.3474	78.5491	73.0986	168.91		89.553	100.087	89.549	100.109	89.598	100.08	89.614	100.064		296	46121.5	52423	57018.7	62080.2	62444.4	62956.1
								1236.15	62.6231	82.4907	70.1926	78.366	72.8383	168.594		89.586	100.087	89.583	100.109	89.634	100.08	89.651	100.064		295	42659.4	48487.9	52183.5	58108.5	57959.8	58313.8
								1236.63	62.4852	82.3366	70.0129	78.1612	72.5664	168.265		89.62	100.087	89.618	100.109	89.668	100.08	89.686	100.064		294	36249.9	41202.7	48262.2	53223.8	55449.4	56500.6
								1237.11	62.3202	82.1562	69.8077	77.9346	72.283	167.924		89.656	100.087	89.654	100.11	89.701	100.08	89.717	100.064		293	32784.6	37263.9	46498.5	52897.9	53396.3	56122.8
								1237.59	62.1273	81.9488	69.5762	77.6855	71.9884	167.572		89.692	100.087	89.688	100.11	89.734	100.08	89.754	100.064		292	32251.5	36658	44638.1	54414.9	56781.1	57486.1
								1238.08	61.9055	81.7135	69.3179	77.4141	71.6838	167.208		89.733	100.087	89.72	100.108	89.771	100.08	89.789	100.064		291	32384.5	36809.1	45943.2	59721.2	63314.3	63902.5
								1238.56	61.6542	81.4504	69.033	77.1214	71.3719	166.838		89.766	100.087	89.756	100.109	89.803	100.08	89.824	100.064		290	32462.5	36897.8	50420.6	60301.6	65722.4	63369.3
								1239.04	61.3743	81.1603	68.7232	76.8096	71.0564	166.466		89.802	100.087	89.792	100.109	89.84	100.08	89.86	100.064		289	62285.9	60795.9	68167.4	83892.3	77836.2	77602.7
								1239.52	61.068	80.8459	68.3917	76.4822	70.741	166.098		89.836	100.087	89.828	100.109	89.88	100.08	89.893	100.064		288	86792.7	88651.1	108990	132999	134153	127738
								1240	60.7387	80.5103	68.0424	76.1428	70.4292	165.737		89.873	100.087	89.861	100.109	89.91	100.08	89.928	100.065		287	77099.3	77633.3	88801.1	98111.8	103525	120141
								1240.49	60.3905	80.1572	67.6792	75.7952	70.1232	165.386		89.906	100.088	89.896	100.109	89.946	100.081	89.961	100.065		286	379983	131900	143342	180118	178739	189580
								1240.97	60.0276	79.7899	67.3056	75.4424	69.8247	165.047		89.942	100.088	89.93	100.109	89.978	100.081	89.995	100.065		285	567642	545198	541706	634160	607466	588534
								1241.45	59.6539	79.4111	66.9247	75.087	69.5354	164.722		89.975	100.088	89.969	100.109	90.012	100.079	90.031	100.065		284	734580	734944	739180	740780	742814	743432
								1241.93	59.2739	79.0238	66.5389	74.732	69.2577	164.412		90.009	100.088	90.003	100.109	90.049	100.079	90.069	100.065		283	135864	154427	179418	164267	180885	208839
								1242.41	58.8927	78.6313	66.1517	74.3808	68.9951	164.122		90.048	100.088	90.037	100.109	90.085	100.079	90.103	100.065		282	27294.6	31023.8	33622.3	33806.7	35654.5	37523.8
								1242.9	58.5168	78.2388	65.7674	74.0382	68.7521	163.857		90.08	100.088	90.072	100.109	90.118	100.079	90.138	100.065		281	14821.2	16846.2	18438.3	18004.1	18182.7	18969
								1243.38	58.154	77.8523	65.3918	73.7095	68.5331	163.623		90.115	100.088	90.108	100.109	90.153	100.079	90.172	100.065		280	10634.5	12087.5	12038.9	12908.2	12809.5	13744.5
								1243.86	57.8121	77.4788	65.031	73.3998	68.3418	163.424		90.152	100.088	90.144	100.107	90.189	100.079	90.208	100.065		279	8026.26	9122.87	9493.9	9299.77	8783.29	9803.84
								1244.34	57.4988	77.1251	64.6912	73.1138	68.1803	163.262		90.187	100.089	90.179	100.107	90.225	100.079	90.242	100.065		278	6439.11	7318.88	7975.39	8166.45	8550.42	8358.87
								1244.83	57.2205	76.7973	64.378	72.8552	68.0499	163.139		90.22	100.089	90.215	100.107	90.261	100.079	90.277	100.065		277	6209.36	7057.73	7142.56	8154.86	7416.87	8289.99
								1245.31	56.9825	76.5004	64.0962	72.627	67.9516	163.053		90.253	100.089	90.249	100.107	90.293	100.079	90.309	100.065		276	6435.25	7314.49	7461.3	7477.78	7407.31	7667.46
								1245.79	56.7896	76.2393	63.8505	72.4325	67.8866	163.008		90.286	100.089	90.283	100.107	90.33	100.08	90.347	100.065		275	5715.56	6496.47	6973.24	6938.37	7340.13	7702.35
								1246.27	56.6462	76.0187	63.6455	72.2752	67.8568	163.004		90.32	100.089	90.319	100.107	90.362	100.079	90.382	100.065		274	5810.22	6604.06	7299.82	7115.5	7443.21	7613.68
								1246.75	56.5567	75.8434	63.486	72.1593	67.8637	163.043		90.356	100.09	90.355	100.107	90.398	100.079	90.419	100.065		273	5183.12	5891.28	5928.35	6587.55	6616.36	7228.2
								1247.24	56.5244	75.718	63.3762	72.0883	67.9082	163.126		90.388	100.09	90.389	100.107	90.432	100.079	90.452	100.065		272	5323.65	6051.01	6304.87	8189.03	7042.27	7836.69
								1247.72	56.5517	75.6462	63.3186	72.0649	67.989	163.251		90.424	100.09	90.422	100.108	90.465	100.079	90.488	100.066		271	5537.68	6294.28	7347.86	7569.24	7329.45	7024.24
								1248.2	56.6389	75.63	63.3144	72.0897	68.1033	163.416		90.458	100.09	90.458	100.108	90.502	100.079	90.521	100.066		270	5756.12	6542.57	6895.71	7213.71	6781.36	7782.72
								1248.68	56.7843	75.6699	63.3626	72.1617	68.2472	163.616		90.494	100.09	90.496	100.108	90.536	100.079	90.56	100.066		269	5486.5	6236.11	6965.87	7124.46	6731.37	7092.09
								1249.16	56.9851	75.7648	63.4614	72.2787	68.4173	163.847		90.528	100.09	90.526	100.108	90.568	100.079	90.592	100.066		268	6322.68	7186.54	6786.33	6923.52	6898.62	7141.86
								1249.65	57.2374	75.913	63.6085	72.4382	68.6113	164.106		90.565	100.09	90.565	100.108	90.608	100.079	90.626	100.066		267	5718.33	6499.62	6658.13	6095.27	7189.44	7630.23
								1250.13	57.537	76.1122	63.8018	72.6379	68.8281	164.391		90.596	100.09	90.595	100.108	90.642	100.079	90.66	100.066		266	5507.57	6260.06	6442.12	6135.55	6514.4	6346.38
								1250.61	57.8794	76.3599	64.0392	72.8754	69.0669	164.702		90.634	100.09	90.632	100.107	90.68	100.079	90.694	100.066		265	4802.08	5458.18	6734.95	5976.7	5949.51	7382.38
								1251.09	58.2592	76.6525	64.3183	73.1478	69.3268	165.036		90.666	100.091	90.666	100.107	90.713	100.079	90.73	100.065		264	5402.28	6140.38	5980.46	6661.9	6472.59	6724.38
								1251.58	58.6702	76.9856	64.6353	73.4516	69.6053	165.391		90.704	100.091	90.701	100.107	90.747	100.08	90.771	100.065		263	5195.7	5905.58	6514.94	6669.9	6265.19	6484.78
								1252.06	59.1048	77.3534	64.9851	73.7819	69.8987	165.759		90.739	100.091	90.737	100.107	90.783	100.08	90.804	100.065		262	4964.34	5642.61	5706.93	6882.04	6510.45	5833.18
								1252.54	59.5548	77.7488	65.3615	74.1333	70.2024	166.136		90.774	100.09	90.773	100.108	90.819	100.08	90.839	100.065		261	4874.58	5540.59	6402.89	6387.48	6611.14	6487.94
								1253.02	60.0115	78.1646	65.7577	74.5	70.5123	166.516		90.81	100.09	90.808	100.108	90.85	100.08	90.871	100.066		260	5280.21	6001.64	5907.98	6194.93	5702.38	6562.41
								1253.5	60.4667	78.5936	66.1671	74.8767	70.8249	166.894		90.846	100.09	90.844	100.108	90.888	100.08	90.907	100.066		259	5312.7	6038.57	6529.91	5581.11	6127.48	6207.91
								1253.99	60.9126	79.0287	66.5834	75.2584	71.1376	167.269		90.881	100.09	90.879	100.108	90.923	100.08	90.938	100.066		258	5515.51	6269.08	6145.63	6296.14	6078.58	6114.79
								1254.47	61.3421	79.4637	67.001	75.6405	71.4482	167.639		90.915	100.09	90.913	100.108	90.956	100.08	90.979	100.066		257	5208.4	5920.01	6074.95	7040.38	6237.66	6416.04
								1254.95	61.7492	79.8923	67.4146	76.0186	71.7543	168.003		90.949	100.09	90.949	100.107	90.992	100.079	91.012	100.066		256	4987.31	5668.72	6398.39	5747.87	6246.8	6060.33
								1255.43	62.1283	80.3086	67.8192	76.388	72.0528	168.357		90.985	100.09	90.983	100.107	91.026	100.079	91.048	100.066		255	4826.33	5485.74	6328.86	5498.53	6659.7	6038.33
								1255.91	62.4747	80.7071	68.2096	76.7444	72.3405	168.699		91.019	100.089	91.017	100.107	91.061	100.08	91.083	100.066		254	5249.82	5967.1	6555.13	5822.09	6637.94	6539.03
								1256.4	62.7848	81.0827	68.5813	77.0835	72.6145	169.026		91.055	100.089	91.052	100.107	91.094	100.08	91.118	100.066		253	4821.18	5479.89	6173.29	6154.37	5977.4	6692.22
								1256.88	63.0556	81.4309	68.9302	77.402	72.8731	169.335		91.089	100.089	91.089	100.107	91.131	100.08	91.154	100.066		252	5219.11	5932.19	6267.39	6154.34	6289.2	5996.3
								1257.36	63.2854	81.7482	69.2532	77.6975	73.1162	169.628		91.124	100.09	91.123	100.108	91.166	100.08	91.189	100.066		251	4904.57	5574.67	6043.36	5618.26	6550.09	6319.31
								1257.84	63.4738	82.0324	69.5485	77.9686	73.345	169.906		91.159	100.09	91.157	100.108	91.201	100.08	91.223	100.065		250	5121.78	5821.56	6273.13	6375.22	5763.58	6550.7
								1258.33	63.6214	82.2819	69.8152	78.2148	73.5609	170.171		91.191	100.09	91.192	100.108	91.238	100.08	91.259	100.065		249	5601.52	6366.85	5667.19	6526.92	6160.6	6070.77
								1258.81	63.7305	82.4966	70.0531	78.4355	73.7648	170.423		91.227	100.09	91.227	100.108	91.272	100.08	91.293	100.066		248	5067.54	5759.91	5869.45	5655.22	6034.56	6599.04
								1259.29	63.8041	82.6768	70.2626	78.6306	73.9561	170.662		91.261	100.089	91.264	100.108	91.306	100.08	91.33	100.066		247	5029.02	5716.13	6413.39	5578.26	6171.06	7074.65
								1259.77	63.8456	82.8233	70.4435	78.7995	74.1331	170.883		91.298	100.089	91.298	100.108	91.34	100.08	91.365	100.066		246	5045.84	5735.24	6076.83	6105.45	5621.93	6039.51
								1260.25	63.8586	82.9367	70.5958	78.9419	74.2934	171.082		91.332	100.089	91.333	100.107	91.376	100.08	91.399	100.066		245	5210.23	5922.09	5490.15	5919.79	5633.39	6446.25
								1260.73	63.8461	83.0181	70.7189	79.0573	74.4354	171.254		91.365	100.089	91.37	100.107	91.411	100.08	91.435	100.066		244	4701.45	5343.8	5868.69	5894.16	5742.31	6828.34
								1261.22	63.8113	83.0684	70.8128	79.1465	74.5586	171.398		91.402	100.089	91.402	100.107	91.447	100.08	91.472	100.066		243	4706.33	5349.35	5853.82	6465.9	6261.45	5860.54
								1261.7	63.7574	83.0895	70.8783	79.2105	74.664	171.515		91.438	100.09	91.439	100.107	91.482	100.081	91.504	100.066		242	4964.4	5642.68	6232.21	5938.11	6509.32	5753.27
								1262.18	63.688	83.0841	70.9177	79.2515	74.7536	171.608		91.474	100.09	91.475	100.108	91.515	100.081	91.541	100.066		241	5346.41	6076.88	6658.22	6204.88	6260.53	6017.59
								1262.66	63.6072	83.0558	70.9341	79.2718	74.8294	171.683		91.508	100.09	91.507	100.108	91.555	100.08	91.573	100.065		240	4825.68	5485	6411.65	5791.15	6056.44	6642.64
								1263.15	63.5187	83.0086	70.9313	79.2738	74.8925	171.742		91.541	100.09	91.542	100.108	91.593	100.08	91.609	100.065		239	4508.42	5124.4	5555.65	6260.08	6740.81	6525.88
								1263.63	63.4255	82.9463	70.9127	79.2594	74.9433	171.789		91.576	100.088	91.579	100.108	91.628	100.08	91.644	100.066		238	4601.41	5230.09	5914.78	6669.48	5909.05	6389.32
								1264.11	63.3294	82.872	70.8805	79.2299	74.9812	171.824		91.612	100.088	91.612	100.108	91.661	100.08	91.681	100.066		237	5089.81	5785.22	5928.68	5598.76	5909.12	6311.04
								1264.59	63.2304	82.7877	70.8359	79.1864	75.006	171.847		91.65	100.088	91.647	100.108	91.695	100.08	91.714	100.066		236	4996.5	5679.16	6255.72	5962.93	6570.08	6586.24
								1265.07	63.1282	82.6949	70.7793	79.1301	75.018	171.859		91.683	100.088	91.684	100.108	91.731	100.08	91.749	100.066		235	5190.07	5899.18	6980.75	6034.97	6154.06	6992.83
								1265.56	63.0222	82.5946	70.7108	79.0626	75.0185	171.858		91.719	100.088	91.719	100.109	91.765	100.078	91.782	100.066		234	4600.22	5228.74	6470.96	7233.36	6157.32	7187.81
								1266.04	62.9126	82.4882	70.6316	78.9862	75.0092	171.847		91.75	100.088	91.753	100.109	91.799	100.079	91.819	100.064		233	5514.79	6268.27	6583.52	6114.5	5760.03	6443.99
								1266.52	62.8003	82.3773	70.5431	78.9031	74.9919	171.825		91.787	100.088	91.787	100.106	91.833	100.079	91.855	100.064		232	5132.58	5833.84	7184.11	6149.96	6429.44	6984.23
								1267	62.6867	82.2633	70.4475	78.8155	74.9676	171.792		91.823	100.088	91.824	100.106	91.865	100.079	91.893	100.064		231	5064.92	5756.93	6250.4	6264.39	6243.12	6922.3
								1267.48	62.5728	82.1475	70.3468	78.7246	74.9365	171.748		91.857	100.089	91.86	100.106	91.9	100.079	91.926	100.064		230	4779.96	5433.04	6415.69	5843.63	5927.31	6249.03
								1267.97	62.459	82.03	70.2423	78.6307	74.8981	171.694		91.894	100.089	91.894	100.106	91.937	100.079	91.961	100.065		229	5184.5	5892.85	5108.7	6331.73	6104.85	6784.36
								1268.45	62.3447	81.9106	70.1347	78.5334	74.8519	171.629		91.928	100.088	91.931	100.107	91.971	100.079	91.995	100.065		228	5348.53	6079.29	6655.47	6675.2	6046.17	6724.32
								1268.93	62.2293	81.7887	70.0239	78.4324	74.7981	171.556		91.964	100.088	91.964	100.107	92.008	100.078	92.029	100.065		227	5402.57	6140.71	6702.1	6231.97	6746.81	7477.71
								1269.41	62.1119	81.664	69.9101	78.3279	74.7374	171.477		91.998	100.088	92	100.107	92.043	100.079	92.065	100.065		226	5156.68	5861.23	6204.82	6156.93	5575.26	6582.85
								1269.9	61.9925	81.5371	69.7939	78.2206	74.6715	171.395		92.032	100.088	92.035	100.107	92.075	100.079	92.099	100.065		225	5408.02	6146.91	6022.25	6606.59	5280.57	6592.57
								1270.38	61.8719	81.4092	69.6765	78.112	74.602	171.311		92.067	100.088	92.07	100.107	92.11	100.079	92.135	100.064		224	5319.09	6045.83	6490.25	6653.95	5829.68	6584.26
								1270.86	61.7508	81.2816	69.5591	78.0033	74.5298	171.228		92.1	100.088	92.105	100.107	92.144	100.079	92.171	100.064		223	4946.53	5622.37	6090.07	5774.75	6418.09	6463.66
								1271.34	61.6296	81.1549	69.4426	77.8951	74.4553	171.142		92.137	100.088	92.138	100.108	92.179	100.079	92.205	100.064		222	5240.85	5956.9	6160.25	5711.8	5777.71	6330.67
								1271.82	61.5078	81.029	69.3271	77.7873	74.3776	171.053		92.172	100.089	92.174	100.106	92.216	100.079	92.239	100.064		221	4981.75	5662.4	6501.9	5990.08	5631.58	6542.18
								1272.31	61.3841	80.9027	69.2116	77.6789	74.2959	170.957		92.208	100.089	92.21	100.106	92.25	100.079	92.276	100.065		220	5299.96	6024.08	5995.55	6193.06	6561.98	5982.39
								1272.79	61.2569	80.7748	69.095	77.569	74.2096	170.853		92.244	100.089	92.244	100.107	92.284	100.079	92.311	100.065		219	5373.89	6108.12	6163.16	6794.43	6377.3	6388.54
								1273.27	61.1255	80.6443	68.9762	77.457	74.1191	170.742		92.279	100.089	92.278	100.107	92.321	100.079	92.346	100.065		218	5716.03	6497	5858.09	6239.65	6560.65	7018.26
								1273.75	60.9901	80.5113	68.8553	77.3434	74.0252	170.626		92.312	100.089	92.313	100.107	92.358	100.079	92.383	100.065		217	5685.41	6462.2	6216.7	6194.84	6516.4	6656.28
								1274.23	60.8521	80.3769	68.7329	77.2288	73.9292	170.506		92.35	100.089	92.346	100.107	92.391	100.079	92.418	100.065		216	4813.05	5470.65	6410.05	6800.94	6806.99	7080.62
								1274.72	60.7138	80.2425	68.6103	77.1144	73.8318	170.385		92.382	100.089	92.384	100.107	92.427	100.079	92.454	100.065		215	5658	6431.04	6787.76	5780.51	6534.31	6660.49
								1275.2	60.5768	80.1097	68.4886	77.001	73.7336	170.263		92.417	100.089	92.42	100.106	92.462	100.079	92.486	100.065		214	5065.34	5757.41	6001.64	6044.33	6445.73	6708.52
								1275.68	60.4421	79.9791	68.3682	76.8885	73.6345	170.14		92.452	100.09	92.456	100.106	92.495	100.079	92.524	100.065		213	5115.92	5814.9	6525.58	6399.86	5941.79	6578.17
								1276.16	60.3092	79.8505	68.2488	76.7767	73.5342	170.017		92.49	100.088	92.489	100.106	92.533	100.079	92.557	100.065		212	5655.44	6428.13	5887.94	5558.33	6536.19	6840.08
								1276.64	60.1772	79.7235	68.1297	76.6652	73.4328	169.894		92.522	100.089	92.524	100.106	92.567	100.079	92.593	100.065		211	4964.61	5642.92	5942.63	6325.63	6535.25	6448.16
								1277.13	60.045	79.5975	68.0102	76.5539	73.3306	169.771		92.56	100.089	92.56	100.107	92.599	100.079	92.629	100.065		210	4855.61	5519.03	5530.72	6481.44	6028.13	7272.43
								1277.61	59.9118	79.4723	67.8899	76.443	73.2283	169.65		92.593	100.089	92.593	100.107	92.633	100.079	92.662	100.065		209	4691.21	5332.16	6811.17	6218.12	5702.33	6575.73
								1278.09	59.7776	79.3482	67.7689	76.333	73.1261	169.531		92.626	100.089	92.63	100.106	92.668	100.08	92.698	100.065		208	4816.54	5474.62	6383.77	6470.14	6242.56	6708.44
								1278.57	59.6427	79.2253	67.6474	76.2239	73.0238	169.414		92.664	100.089	92.664	100.106	92.705	100.08	92.732	100.065		207	4779.86	5432.92	6194.18	6678.92	6199.02	6688.4
								1279.06	59.507	79.1033	67.5255	76.1153	72.9204	169.298		92.698	100.089	92.699	100.106	92.742	100.08	92.767	100.065		206	4883.21	5550.39	6082.7	6104.73	6415.68	6370.82
								1279.54	59.3701	78.9815	67.4027	76.0059	72.8148	169.179		92.731	100.09	92.732	100.106	92.773	100.079	92.803	100.065		205	4667.7	5305.44	6594.03	6039.16	6719.97	6932.93
								1280.02	59.2307	78.8583	67.2781	75.8945	72.7059	169.056		92.767	100.09	92.766	100.106	92.809	100.079	92.838	100.065		204	4733.32	5380.03	6193.71	6146.56	5970.14	6866.47
								1280.5	59.0873	78.7322	67.1508	75.7796	72.5938	168.929		92.802	100.09	92.805	100.106	92.846	100.079	92.873	100.065		203	4780.1	5433.2	6222.66	6495.22	5946.66	6860.04
								1280.98	58.9385	78.6021	67.0201	75.6606	72.4789	168.799		92.836	100.09	92.838	100.107	92.879	100.079	92.909	100.065		202	4979.27	5659.58	5955.96	6651.66	6240.58	7071.23
								1281.47	58.7834	78.4674	66.8856	75.5375	72.3625	168.665		92.869	100.09	92.874	100.104	92.915	100.079	92.944	100.066		201	5434.04	6176.48	7350.24	7675.15	7257.69	7207.55
								1281.95	58.6214	78.3281	66.7474	75.4103	72.2452	168.53		92.91	100.089	92.908	100.104	92.949	100.08	92.977	100.066		200	5409.93	6149.08	6797.33	7724.13	6861.58	7615.58
								1282.43	58.4521	78.1839	66.605	75.2791	72.1269	168.393		92.943	100.089	92.945	100.104	92.98	100.08	93.014	100.066		199	5171.91	5878.54	7346.74	7672.11	6445.77	8200.08
								1282.91	58.2747	78.0344	66.4574	75.1431	72.0064	168.251		92.975	100.089	92.979	100.104	93.016	100.08	93.048	100.066		198	5368.71	6102.23	6285.83	6516.34	6884.63	6907.41
								1283.39	58.0879	77.8781	66.3029	75.0011	71.8817	168.102		93.013	100.089	93.016	100.104	93.051	100.08	93.085	100.066		197	5558.99	6318.51	6759.2	7221.83	6634.1	7012.16
								1283.88	57.8903	77.7135	66.14	74.8517	71.7515	167.946		93.048	100.09	93.051	100.105	93.086	100.08	93.118	100.066		196	5683.44	6459.96	5974.57	7020.2	7031.51	7210.55
								1284.36	57.6808	77.5395	65.9674	74.6943	71.6151	167.782		93.082	100.09	93.084	100.103	93.12	100.08	93.153	100.066		195	4928.52	5601.9	6638.88	6611.84	5861.04	7261.53
								1284.84	57.4592	77.3559	65.7847	74.5292	71.4733	167.612		93.117	100.09	93.12	100.104	93.156	100.08	93.189	100.066		194	5373.9	6108.13	6260.78	6892.92	7216.98	5588.57
								1285.32	57.2262	77.1633	65.593	74.3576	71.3279	167.441		93.152	100.09	93.154	100.104	93.19	100.078	93.222	100.066		193	5344.63	6074.86	6022.03	6473.76	7082.71	7045.74
								1285.81	56.983	76.9634	65.3938	74.1813	71.1806	167.27		93.186	100.09	93.188	100.104	93.227	100.079	93.256	100.067		192	5092.95	5788.79	6046.16	6557.15	6731.1	6994.33
								1286.29	56.7311	76.7578	65.1888	74.0014	71.0326	167.102		93.222	100.088	93.224	100.104	93.26	100.079	93.294	100.067		191	5125.91	5826.26	6613.65	7388.5	6255.36	6640.63
								1286.77	56.4716	76.5475	64.9788	73.8183	70.8842	166.935		93.257	100.088	93.259	100.104	93.294	100.079	93.328	100.067		190	5631.28	6400.67	6817.13	6749.22	6705	6594.69
								1287.25	56.205	76.3329	64.7642	73.6315	70.7349	166.768		93.291	100.088	93.294	100.104	93.332	100.079	93.362	100.067		189	5299.69	6023.78	6181.17	6669.08	6927.67	6928.79
								1287.73	55.9318	76.1141	64.545	73.4406	70.5843	166.598		93.327	100.088	93.328	100.105	93.363	100.079	93.394	100.067		188	5158.11	5862.85	6136.93	6911.07	7452.27	6953.91
								1288.22	55.6531	75.8917	64.3215	73.2457	70.4325	166.425		93.359	100.088	93.362	100.103	93.4	100.079	93.431	100.067		187	4544.96	5165.93	6950.25	7077.85	6091.02	6539.84
								1288.7	55.3713	75.667	64.0952	73.0487	70.2809	166.252		93.396	100.089	93.399	100.104	93.437	100.079	93.468	100.067		186	5502.58	6254.39	6854.79	6076.28	6959.23	6859.02
								1289.18	55.0901	75.4427	63.8689	72.8521	70.1312	166.08		93.432	100.089	93.432	100.104	93.469	100.078	93.501	100.067		185	5579.11	6341.38	5980.6	6758.54	6577.84	6849.9
								1289.66	54.8136	75.2218	63.6456	72.6594	69.9851	165.915		93.465	100.089	93.464	100.104	93.506	100.078	93.539	100.068		184	5583.51	6346.38	6326.87	7476.75	6933.05	7509.18
								1290.14	54.5461	75.0074	63.4288	72.4736	69.8438	165.757		93.5	100.088	93.5	100.104	93.54	100.079	93.568	100.068		183	4923.79	5596.52	6785.22	6371.13	7419.38	7274.61
								1290.63	54.2911	74.802	63.2208	72.2967	69.7074	165.608		93.535	100.088	93.537	100.104	93.573	100.079	93.603	100.068		182	5419.84	6160.34	6543.23	6785.75	6663.02	6910.84
								1291.11	54.0516	74.6077	63.0235	72.13	69.5761	165.468		93.57	100.088	93.572	100.104	93.609	100.079	93.638	100.068		181	5777.83	6567.25	7362.22	6294.27	6350.06	6615.36
								1291.59	53.8305	74.4269	62.8388	71.9748	69.4504	165.338		93.606	100.088	93.606	100.105	93.644	100.079	93.669	100.068		180	5140.31	5842.62	6997.15	6504.84	6657.94	7321.83
								1292.07	53.6315	74.2626	62.6688	71.8328	69.332	165.218		93.639	100.088	93.643	100.105	93.68	100.079	93.704	100.068		179	5248.53	5965.63	6146.86	7046.06	5790.42	6505.02
								1292.56	53.4591	74.1191	62.5168	71.707	69.2237	165.112		93.678	100.088	93.678	100.105	93.713	100.079	93.74	100.068		178	5214.75	5927.23	6893.15	6265.75	6285.59	7074.33
								1293.04	53.3184	74.0016	62.3871	71.6011	69.1287	165.023		93.716	100.088	93.713	100.105	93.749	100.079	93.775	100.068		177	5809.68	6603.45	6360.72	7293.01	6190.49	7344.73
								1293.52	53.2141	73.915	62.2836	71.5189	69.0493	164.952		93.747	100.088	93.743	100.105	93.784	100.079	93.813	100.069		176	5300.91	6025.17	7088.53	7333.15	6879.86	7985.44
								1294	53.1499	73.8635	62.2099	71.4631	68.9868	164.899		93.784	100.089	93.778	100.106	93.818	100.079	93.848	100.069		175	5268.56	5988.39	6741.12	6807.82	6976.6	7241.77
								1294.48	53.1279	73.8494	62.1682	71.4354	68.941	164.863		93.822	100.089	93.813	100.104	93.857	100.079	93.882	100.068		174	5039.84	5728.43	6683.12	6835.63	7042.17	7326.18
								1294.97	53.1487	73.8737	62.1597	71.4362	68.9112	164.843		93.853	100.088	93.85	100.105	93.889	100.079	93.918	100.068		173	5718.42	6499.72	7053.49	6827.74	6981.18	7680.08
								1295.45	53.2124	73.9365	62.1851	71.4655	68.8969	164.836		93.887	100.088	93.884	100.105	93.923	100.079	93.951	100.068		172	4825.73	5485.06	6581.01	7291.04	6559.15	7345.11
								1295.93	53.3188	74.038	62.2452	71.5236	68.8989	164.845		93.924	100.088	93.918	100.105	93.962	100.079	93.986	100.068		171	5776.7	6565.96	7110.81	6536.13	7298.38	7223.21
								1296.41	53.4684	74.1784	62.3412	71.6116	68.9187	164.873		93.96	100.088	93.955	100.105	93.995	100.079	94.02	100.068		170	5585.31	6348.42	7221.78	7803.19	7098.61	8039.99
								1296.89	53.6616	74.3583	62.4741	71.7307	68.9583	164.924		93.994	100.088	93.991	100.105	94.031	100.079	94.056	100.068		169	6697.66	7612.75	7661.03	6789.19	7217.86	7362.61
								1297.38	53.8983	74.5777	62.6446	71.8817	69.0187	165.001		94.03	100.088	94.023	100.106	94.065	100.079	94.092	100.068		168	6480.68	7366.13	8045.18	7369.03	6803.58	7907.87
								1297.86	54.1777	74.8355	62.8521	72.0645	69.0997	165.106		94.063	100.089	94.056	100.106	94.1	100.079	94.128	100.069		167	5524.56	6279.37	7325.03	6992.02	6632.16	7229.4
								1298.34	54.4979	75.1299	63.0947	72.2774	69.1997	165.236		94.099	100.089	94.091	100.106	94.136	100.079	94.164	100.069		166	6021.36	6844.05	6530.77	6793.62	7438.78	7319.95
								1298.82	54.8564	75.4577	63.3694	72.518	69.3168	165.388		94.131	100.089	94.126	100.106	94.17	100.079	94.199	100.069		165	5379.78	6114.81	7659.88	6783.24	7547.04	7409.08
								1299.31	55.2505	75.8155	63.6728	72.7833	69.4495	165.56		94.169	100.089	94.159	100.106	94.207	100.08	94.231	100.067		164	5337.2	6066.41	7458.74	6959.75	6700.53	7574.83
								1299.79	55.6775	76.1998	64.0018	73.0706	69.5976	165.749		94.202	100.089	94.198	100.106	94.24	100.079	94.266	100.067		163	5759.64	6546.57	7146.9	6276.6	7118.58	7703.73
								1300.27	56.1344	76.6073	64.3534	73.3774	69.7615	165.956		94.237	100.09	94.23	100.107	94.274	100.079	94.301	100.067		162	4991.11	5673.04	7048.44	7236.18	7590.84	7644.99
								1300.75	56.6179	77.0347	64.7247	73.7016	69.9417	166.181		94.27	100.09	94.267	100.107	94.31	100.079	94.336	100.067		161	5314.46	6040.57	6662.72	7039.25	7052.11	7381.22
								1301.23	57.1239	77.4784	65.1132	74.0407	70.1377	166.423		94.304	100.09	94.301	100.107	94.347	100.079	94.371	100.068		160	5508.74	6261.39	6077.6	5979.53	7202.17	6690.94
								1301.71	57.6471	77.9344	65.5152	74.3917	70.347	166.678		94.335	100.089	94.336	100.107	94.378	100.079	94.405	100.068		159	4863.85	5528.39	7127.48	7164.84	7358.44	7383.32
								1302.2	58.1811	78.3976	65.9268	74.7508	70.5661	166.943		94.37	100.089	94.373	100.104	94.414	100.079	94.44	100.068		158	4770.52	5422.31	6663.22	7622.91	7404.4	7765.85
								1302.68	58.7186	78.862	66.343	75.1139	70.7907	167.211		94.405	100.09	94.404	100.105	94.448	100.079	94.474	100.068		157	5326.99	6054.81	6959.68	7438.14	7378.11	7787.94
								1303.16	59.2518	79.3211	66.7584	75.4761	71.0169	167.479		94.44	100.09	94.442	100.105	94.484	100.078	94.51	100.068		156	5849.35	6648.54	7145.32	8111.31	7452.52	8007.62
								1303.64	59.7725	79.7681	67.1673	75.8329	71.2421	167.743		94.474	100.09	94.474	100.105	94.517	100.078	94.545	100.068		155	6533.88	7426.59	8785.79	8948.43	9223.27	9494.54
								1304.13	60.2731	80.1967	67.5641	76.1801	71.4653	168.003		94.508	100.09	94.511	100.105	94.554	100.078	94.581	100.067		154	9414.42	10700.7	13471.1	14319.5	12880.7	15450.8
								1304.61	60.747	80.6017	67.9442	76.5144	71.6861	168.259		94.543	100.09	94.544	100.105	94.586	100.078	94.613	100.067		153	15838.9	18002.9	23884.5	23836.6	23436.2	25347.2
								1305.09	61.189	80.9793	68.304	76.8329	71.904	168.513		94.579	100.09	94.578	100.104	94.624	100.078	94.65	100.068		152	13002.2	14778.7	20598.5	18960.8	19358.2	22953.4
								1305.57	61.5955	81.3271	68.6407	77.1333	72.118	168.763		94.611	100.091	94.612	100.104	94.659	100.078	94.683	100.068		151	8162.84	9278.12	11573.3	10158.4	10697.3	11110
								1306.05	61.9638	81.6433	68.9524	77.4135	72.3261	169.007		94.644	100.088	94.646	100.104	94.693	100.078	94.718	100.068		150	6969.94	7922.23	8515.75	7721.16	8390.54	9701.36
								1306.54	62.2918	81.9264	69.2373	77.671	72.5254	169.241		94.68	100.088	94.684	100.105	94.727	100.078	94.756	100.068		149	6256.96	7111.84	7444.35	6824.13	7613.4	7131.29
								1307.02	62.5773	82.1741	69.4931	77.9033	72.7128	169.462		94.716	100.089	94.717	100.105	94.763	100.078	94.789	100.068		148	5274.61	5995.27	6728.73	6550.61	7268.95	7474.02
								1307.5	62.8185	82.3843	69.7179	78.1078	72.8859	169.666		94.751	100.089	94.751	100.105	94.796	100.078	94.823	100.067		147	4906.13	5576.45	6702.19	7359.44	6727.15	7555.33
								1307.98	63.0147	82.5558	69.9103	78.2828	73.0428	169.851		94.784	100.089	94.789	100.105	94.833	100.078	94.859	100.067		146	5714.04	6494.74	6477.58	6508.53	6210.79	6763.77
								1308.46	63.1671	82.6891	70.0703	78.4284	73.1826	170.017		94.819	100.089	94.822	100.104	94.868	100.078	94.893	100.067		145	5390.64	6127.15	6917.61	7411.17	6498.84	8120.6
								1308.95	63.2801	82.7876	70.2001	78.5464	73.3052	170.165		94.856	100.089	94.858	100.104	94.902	100.078	94.929	100.067		144	5284.88	6006.94	6483.58	7070.37	6120.73	6961.65
								1309.43	63.3601	82.8567	70.3033	78.6399	73.4109	170.294		94.888	100.089	94.892	100.104	94.936	100.078	94.962	100.068		143	5385.41	6121.21	6055.59	7263.02	7157.85	7134.89
								1309.91	63.4145	82.9026	70.3844	78.7133	73.5004	170.405		94.922	100.088	94.927	100.104	94.972	100.078	94.996	100.068		142	5832.89	6629.83	7035.21	6388.47	6170.19	6697.88
								1310.39	63.4499	82.9309	70.4477	78.77	73.5745	170.499		94.96	100.088	94.959	100.105	95.006	100.078	95.032	100.068		141	4834.14	5494.62	7004.4	6865.4	6325.92	7049.7
								1310.88	63.4714	82.9457	70.4961	78.8129	73.6343	170.574		94.992	100.089	94.994	100.105	95.042	100.078	95.065	100.067		140	5583.17	6345.99	6775.99	7098.29	7044.33	6703.59
								1311.36	63.4817	82.9487	70.5314	78.8436	73.6814	170.632		95.025	100.089	95.029	100.105	95.075	100.078	95.099	100.067		139	5785.61	6576.09	6110.83	7042.62	6721.38	6452.33
								1311.84	63.4822	82.9411	70.5543	78.863	73.7174	170.674		95.062	100.089	95.062	100.105	95.109	100.078	95.136	100.067		138	5398.75	6136.37	6875.21	5796.27	6677.22	6814.67
								1312.32	63.4735	82.9237	70.5657	78.8716	73.7439	170.702		95.097	100.089	95.099	100.105	95.145	100.078	95.171	100.067		137	5037.99	5726.32	6079.23	6438.36	6795.26	6975.62
								1312.8	63.4567	82.898	70.5667	78.8704	73.7616	170.718		95.132	100.089	95.137	100.105	95.179	100.078	95.206	100.068		136	5444.58	6188.46	6925.93	6803.34	7004.17	6829.42
								1313.29	63.433	82.8661	70.5586	78.8601	73.7702	170.723		95.166	100.089	95.173	100.105	95.215	100.077	95.238	100.068		135	6234.73	7086.57	6140.73	6514.12	7209.16	7232.01
								1313.77	63.4036	82.8301	70.5424	78.8412	73.7679	170.716		95.198	100.088	95.207	100.104	95.249	100.077	95.275	100.068		134	6189.3	7034.93	6716.27	7198.29	7270.88	8690.56
								1314.25	63.3688	82.791	70.5182	78.8133	73.7527	170.694		95.235	100.088	95.24	100.104	95.286	100.078	95.307	100.068		133	5496.05	6246.97	6729.94	7742.94	7493.57	6847.81
								1314.73	63.3282	82.7487	70.4853	78.7756	73.7225	170.655		95.269	100.088	95.274	100.105	95.318	100.078	95.343	100.066		132	5329.23	6057.35	7608.01	7502.83	7524.4	7703.6
								1315.21	63.2806	82.7017	70.4425	78.727	73.6765	170.6		95.306	100.089	95.307	100.105	95.352	100.078	95.379	100.066		131	5771.72	6560.3	6674.55	7200.6	6953.77	6973.77
								1315.7	63.2251	82.6488	70.3892	78.667	73.6151	170.53		95.342	100.089	95.34	100.105	95.386	100.078	95.413	100.067		130	5721.45	6503.16	6630.09	6340.83	6515.17	6790.94
								1316.18	63.1621	82.5897	70.3259	78.5962	73.54	170.445		95.376	100.089	95.375	100.105	95.424	100.078	95.445	100.067		129	5550.25	6308.57	7819.69	7118.67	7475.31	6747.85
								1316.66	63.0932	82.5251	70.2543	78.5165	73.4536	170.35		95.412	100.089	95.411	100.106	95.457	100.076	95.479	100.067		128	5717.44	6498.61	7418.28	7130.18	7088.24	7280.07
								1317.14	63.0207	82.4569	70.177	78.4303	73.3583	170.246		95.444	100.089	95.445	100.106	95.49	100.076	95.512	100.067		127	5299.36	6023.4	6759.75	6876.29	7344.69	7549.21
								1317.62	62.9469	82.3866	70.0962	78.3398	73.2555	170.132		95.481	100.089	95.483	100.106	95.524	100.077	95.548	100.067		126	5582.48	6345.21	6227.69	6772.52	7964.38	7544.45
								1318.11	62.8728	82.3146	70.0127	78.246	73.146	170.009		95.514	100.089	95.514	100.106	95.56	100.077	95.582	100.066		125	5731.72	6514.84	6979.48	6335.16	6802.63	7085.4
								1318.59	62.7974	82.2399	69.9259	78.149	73.0304	169.876		95.549	100.088	95.549	100.106	95.597	100.077	95.617	100.066		124	5669.83	6444.49	7041.31	6922.27	6706.34	7249.6
								1319.07	62.7188	82.1605	69.8344	78.0482	72.9098	169.733		95.584	100.088	95.582	100.104	95.631	100.077	95.652	100.066		123	5552.28	6310.88	7099.81	7122.21	7398	7946.32
								1319.55	62.6348	82.0747	69.7369	77.9432	72.7861	169.584		95.619	100.089	95.619	100.104	95.666	100.076	95.691	100.067		122	5506.3	6258.62	7304.32	8643.78	7013.33	7949.81
								1320.04	62.544	81.9822	69.6337	77.8348	72.6624	169.435		95.655	100.089	95.655	100.104	95.699	100.076	95.722	100.067		121	5884.42	6688.4	7514.41	7705.78	7753.59	7510.49
								1320.52	62.4466	81.884	69.5263	77.7247	72.5416	169.29		95.685	100.089	95.686	100.104	95.735	100.076	95.756	100.066		120	5712.56	6493.06	6682.48	7119.85	7776.37	7557.49
								1321	62.3433	81.7822	69.417	77.6147	72.4263	169.155		95.716	100.089	95.721	100.104	95.769	100.076	95.792	100.066		119	5736.28	6520.02	6972.71	6956.63	7534.27	7322.61
								1321.48	62.2347	81.6779	69.3076	77.5061	72.318	169.03		95.748	100.09	95.757	100.105	95.805	100.077	95.825	100.066		118	6130.28	6967.85	6749.78	6934.75	7446.31	7567.17
								1321.96	62.1197	81.5708	69.1983	77.3991	72.2176	168.916		95.785	100.09	95.792	100.105	95.839	100.077	95.858	100.066		117	5469.25	6216.5	7482.11	7398.82	7678.76	7661.96
								1322.45	61.9961	81.4587	69.0877	77.2926	72.1258	168.813		95.821	100.09	95.825	100.105	95.873	100.077	95.894	100.066		116	5776.57	6565.81	7100.52	6701.54	7374.99	8318.54
								1322.93	61.8609	81.3385	68.9737	77.1853	72.0442	168.722		95.856	100.09	95.858	100.104	95.909	100.076	95.93	100.067		115	5978.43	6795.25	7829.29	6896.74	7489.91	8263.96
								1323.41	61.7116	81.2076	68.8546	77.0767	71.9749	168.646		95.889	100.09	95.893	100.104	95.943	100.076	95.963	100.066		114	5920.4	6729.3	6516.2	7195.89	6939.78	8543.61
								1323.89	61.5473	81.0648	68.7297	76.9669	71.9206	168.589		95.921	100.088	95.927	100.104	95.977	100.076	95.998	100.066		113	5722.83	6504.73	6816.38	7156.87	6979.92	7135.3
								1324.38	61.3689	80.9108	68.6001	76.8573	71.8832	168.554		95.957	100.088	95.963	100.104	96.013	100.076	96.034	100.066		112	6043.95	6869.73	6588.79	7373.46	6626.26	6648.38
								1324.86	61.178	80.7475	68.4675	76.7492	71.8633	168.543		95.988	100.088	95.998	100.105	96.044	100.077	96.066	100.066		111	5211.48	5923.52	6875.89	6216.85	7086.73	7742.61
								1325.34	60.9761	80.5769	68.3332	76.6432	71.8601	168.555		96.026	100.089	96.03	100.105	96.079	100.077	96.102	100.066		110	5185.44	5893.92	6461.68	6646.22	7338.69	6557.96
								1325.82	60.7628	80.3993	68.197	76.5385	71.8714	168.587		96.06	100.089	96.065	100.105	96.115	100.077	96.136	100.066		109	4995.17	5677.65	6795.84	6887.77	7018.9	6083.13
								1326.3	60.5367	80.2135	68.0574	76.4331	71.8951	168.635		96.092	100.089	96.1	100.104	96.151	100.077	96.172	100.066		108	5430.64	6172.62	6528.47	7993.47	6446.07	7254.08
								1326.79	60.2955	80.0173	67.912	76.3247	71.9298	168.696		96.129	100.089	96.136	100.104	96.185	100.077	96.204	100.066		107	5058.24	5749.34	6806.33	7052.95	6671.3	7705.02
								1327.27	60.0379	79.809	67.7592	76.2114	71.9747	168.768		96.162	100.089	96.17	100.104	96.219	100.076	96.24	100.065		106	5206.38	5917.72	6370.28	6874.36	6765.96	7299.85
								1327.75	59.7647	79.588	67.5981	76.0929	72.0298	168.85		96.198	100.089	96.203	100.104	96.256	100.076	96.276	100.065		105	5753.59	6539.69	7656.41	7096.31	7226.67	7510.53
								1328.23	59.4787	79.3557	67.4299	75.9698	72.0944	168.94		96.23	100.089	96.234	100.104	96.288	100.076	96.311	100.065		104	5756.57	6543.08	7404.65	8166.25	7017.33	7331.87
								1328.71	59.1833	79.114	67.2557	75.8427	72.1667	169.037		96.266	100.09	96.272	100.105	96.324	100.076	96.345	100.065		103	7667.76	8715.39	10875.2	11397	10670.6	11130.2
								1329.2	58.8812	78.8643	67.0761	75.7119	72.2441	169.136		96.301	100.09	96.307	100.105	96.36	100.077	96.379	100.065		102	16618.8	18889.4	26728.7	25776.3	23714.1	28099.7
								1329.68	58.573	78.6069	66.8903	75.5761	72.3228	169.234		96.336	100.089	96.341	100.104	96.392	100.077	96.413	100.065		101	14148.7	16081.8	23279.4	19846.7	23016.5	26604
								1330.16	58.2577	78.3407	66.6962	75.4334	72.3995	169.326		96.369	100.089	96.374	100.104	96.428	100.075	96.448	100.066		100	6804.15	7733.79	9180.41	8822.71	8722.44	10317.8
								1330.64	57.934	78.0644	66.4915	75.2818	72.4719	169.41		96.4	100.089	96.407	100.104	96.463	100.075	96.481	100.066		99	5338.26	6067.62	6990.1	7080.2	7063.13	7974.54
								1331.12	57.6018	77.7783	66.275	75.1205	72.5387	169.484		96.437	100.089	96.441	100.104	96.497	100.075	96.516	100.065		98	5912.52	6720.34	7254.8	7160.01	7210.34	7693.68
								1331.61	57.2632	77.4847	66.0478	74.9506	72.5994	169.549		96.473	100.089	96.474	100.105	96.532	100.075	96.551	100.065		97	4844.19	5506.04	6794.18	7550.09	6242.6	7321.65
								1332.09	56.922	77.1877	65.8129	74.7744	72.6539	169.608		96.505	100.09	96.509	100.105	96.567	100.075	96.585	100.065		96	5278.95	6000.21	6109.03	6831.88	6667.62	7388.93
								1332.57	56.5822	76.8911	65.5734	74.5942	72.7013	169.66		96.541	100.09	96.543	100.105	96.603	100.075	96.619	100.065		95	5457.27	6202.89	6348.81	7250.18	6574.23	6952.83
								1333.05	56.2463	76.5974	65.3315	74.4111	72.7397	169.704		96.575	100.089	96.576	100.105	96.635	100.075	96.654	100.065		94	6333.67	7199.03	6096.5	6388.57	6673.55	6705.75
								1333.54	55.9142	76.3064	65.0873	74.2245	72.7665	169.738		96.608	100.089	96.61	100.105	96.667	100.075	96.687	100.065		93	5282.1	6003.78	6826.36	6740.88	6323.93	7112.71
								1334.02	55.5841	76.0158	64.8388	74.0324	72.7792	169.757		96.644	100.089	96.644	100.103	96.704	100.075	96.724	100.066		92	4973.09	5652.56	6578.18	6161	7190.67	7589.84
								1334.5	55.2538	75.7231	64.5839	73.8325	72.7758	169.758		96.676	100.089	96.679	100.103	96.738	100.075	96.759	100.066		91	5150.79	5854.53	7218.74	7064.82	6578.8	7917.46
								1334.98	54.9228	75.4274	64.3215	73.6239	72.7554	169.742		96.709	100.089	96.714	100.103	96.774	100.075	96.791	100.065		90	5052.13	5742.39	6837.09	7721.64	6611.15	7351.35
								1335.46	54.5928	75.1299	64.0524	73.4074	72.7186	169.708		96.746	100.09	96.748	100.103	96.807	100.075	96.829	100.065		89	5821.5	6616.88	5702.25	7510.41	7144.83	7108.46
								1335.95	54.2672	74.8338	63.7796	73.1852	72.6665	169.66		96.779	100.088	96.783	100.103	96.841	100.076	96.866	100.065		88	5435.32	6177.94	6183.79	6524.69	6619.64	6891.27
								1336.43	53.9491	74.5424	63.5059	72.9598	72.6004	169.598		96.811	100.089	96.815	100.104	96.874	100.075	96.897	100.065		87	5442.75	6186.38	6821.21	6850.02	7559.79	7516.81
								1336.91	53.6392	74.2567	63.2331	72.7324	72.5213	169.523		96.845	100.089	96.85	100.104	96.91	100.075	96.931	100.065		86	5706.24	6485.87	6730.94	7319.71	7150.13	6701.39
								1337.39	53.3356	73.9747	62.9607	72.5024	72.4298	169.431		96.882	100.089	96.885	100.103	96.944	100.075	96.967	100.065		85	5378.72	6113.61	7153.11	7569.49	6615.81	7405.82
								1337.87	53.0344	73.6923	62.686	72.268	72.327	169.321		96.918	100.089	96.918	100.103	96.98	100.075	96.998	100.065		84	5073.72	5766.94	6467.82	7300.61	6567.86	6827.32
								1338.36	52.7323	73.4055	62.4066	72.0276	72.2148	169.19		96.95	100.089	96.956	100.103	97.015	100.075	97.033	100.065		83	5277.82	5998.92	6463.4	6963.09	6951.36	6477.29
								1338.84	52.4295	73.1135	62.1225	71.7822	72.0966	169.038		96.985	100.087	96.989	100.103	97.046	100.075	97.068	100.065		82	5942.13	6753.99	6619.79	6795.97	6877.1	6929.71
								1339.32	52.1303	72.8203	61.837	71.5354	71.9768	168.87		97.018	100.087	97.024	100.103	97.081	100.076	97.104	100.065		81	6234.83	7086.69	7425.39	6611.76	6975.07	7113.26
								1339.8	51.8414	72.5335	61.5562	71.2927	71.859	168.693		97.052	100.087	97.058	100.103	97.116	100.076	97.139	100.065		80	5446.56	6190.71	6676.9	7492.9	7112.72	7213.75
								1340.29	51.5682	72.2604	61.2852	71.0583	71.7442	168.514		97.089	100.087	97.093	100.102	97.151	100.076	97.173	100.065		79	5331.63	6060.08	6981.54	8103.15	7280.7	7752.98
								1340.77	51.3117	72.0047	61.026	70.833	71.6304	168.336		97.122	100.088	97.127	100.102	97.187	100.076	97.209	100.065		78	5668.09	6442.51	6503.61	6386.6	7450.47	7117.35
								1341.25	51.068	71.7648	60.7763	70.6142	71.5131	168.158		97.155	100.088	97.162	100.102	97.22	100.076	97.242	100.065		77	5094.86	5790.96	6437.57	7142.08	6578.98	6738.4
								1341.73	50.8312	71.5357	60.5314	70.3974	71.3879	167.977		97.189	100.087	97.196	100.103	97.255	100.076	97.275	100.066		76	5151.75	5855.63	6549.97	7078.04	7177.62	6879.48
								1342.21	50.5964	71.3124	60.2871	70.1791	71.2517	167.791		97.223	100.087	97.229	100.103	97.287	100.076	97.31	100.066		75	5689.8	6467.19	6668.13	7534.85	7301.33	8128.16
								1342.69	50.3617	71.0915	60.0413	69.958	71.1041	167.599		97.257	100.087	97.263	100.103	97.322	100.075	97.344	100.066		74	5489.07	6239.03	6496.96	7059.2	6922.38	8200.55
								1343.18	50.1283	70.8724	59.7946	69.7355	70.9469	167.4		97.291	100.087	97.297	100.102	97.356	100.076	97.379	100.066		73	5131.25	5832.33	6594.82	5915.12	7452.82	6944.36
								1343.66	49.8991	70.6564	59.5495	69.5142	70.7827	167.197		97.326	100.087	97.329	100.102	97.391	100.076	97.414	100.066		72	5525.67	6280.63	6530.85	6840.08	6899.52	7338.45
								1344.14	49.6764	70.4447	59.3077	69.2963	70.614	166.991		97.359	100.087	97.363	100.102	97.424	100.076	97.448	100.066		71	5754.24	6540.43	7165.83	7284.04	6952.73	6943.22
								1344.62	49.4599	70.2372	59.0696	69.0817	70.4414	166.781		97.395	100.088	97.399	100.102	97.458	100.076	97.484	100.066		70	6087.67	6919.42	7091.12	7642.18	7162.48	6570.67
								1345.11	49.2466	70.0316	58.8332	68.8682	70.2642	166.565		97.427	100.087	97.434	100.103	97.494	100.076	97.515	100.066		69	5403.56	6141.84	6275.12	7012.28	7132.77	8080.05
								1345.59	49.0319	69.8248	58.595	68.6524	70.0803	166.34		97.462	100.087	97.469	100.103	97.527	100.076	97.552	100.066		68	5101.18	5798.15	6912.99	7159.21	7502.93	7850.87
								1346.07	48.8125	69.6143	58.3524	68.4316	69.8885	166.105		97.494	100.087	97.502	100.1	97.562	100.076	97.587	100.067		67	5393.11	6129.96	7348.35	7351.64	6807.84	7531.67
								1346.55	48.5875	69.3999	58.105	68.2054	69.6888	165.861		97.532	100.087	97.537	100.1	97.596	100.076	97.621	100.067		66	4838.66	5499.76	6256.99	6932.64	7941.1	7631.87
								1347.03	48.3591	69.1836	57.8548	67.976	69.483	165.611		97.566	100.087	97.574	100.1	97.633	100.077	97.656	100.067		65	5486.25	6235.83	6650.71	6866.82	7390.02	7680.05
								1347.52	48.1305	68.9682	57.6048	67.7467	69.2736	165.359		97.599	100.087	97.604	100.101	97.668	100.077	97.688	100.067		64	5906.97	6714.03	6573.4	7670.33	6794.44	8057.72
								1348	47.9032	68.7553	57.357	67.5195	69.0625	165.107		97.632	100.086	97.637	100.101	97.703	100.077	97.723	100.067		63	8074.4	9177.59	8220.18	8165.35	7411.76	7048.41
								1348.48	47.6756	68.5431	57.1101	67.2939	68.8498	164.853		97.667	100.086	97.671	100.101	97.734	100.077	97.758	100.067		62	6586	7485.83	7531.23	7497.1	7100.41	7525.26
								1348.96	47.4423	68.327	56.86	67.0662	68.6336	164.596		97.699	100.087	97.705	100.101	97.77	100.077	97.792	100.067		61	6432.96	7311.88	7483.95	7425.88	6734.2	7227.23
								1349.44	47.1967	68.1014	56.6015	66.8315	68.4115	164.33		97.736	100.087	97.738	100.1	97.801	100.077	97.825	100.066		60	5451.51	6196.34	7087.16	7532.39	7220.64	7936.46
								1349.93	46.9341	67.8619	56.3306	66.5859	68.1818	164.053		97.768	100.087	97.773	100.1	97.837	100.076	97.859	100.066		59	6092.68	6925.11	7190.68	6186.81	7628.32	7203.18
								1350.41	46.6534	67.6075	56.0467	66.3285	67.9448	163.766		97.802	100.085	97.808	100.1	97.869	100.076	97.893	100.066		58	5630.2	6399.44	7024.51	7615.14	7506.51	7693.79
								1350.89	46.3575	67.3408	55.7523	66.0615	67.7024	163.474		97.836	100.085	97.841	100.101	97.904	100.076	97.928	100.066		57	5420.66	6161.28	7316.91	8440.46	7976.3	7666.73
								1351.37	46.0505	67.0653	55.4511	65.7883	67.457	163.179		97.87	100.085	97.877	100.101	97.94	100.076	97.965	100.066		56	5239.19	5955.01	6750.69	6529.59	6683.34	7394.94
								1351.86	45.7351	66.7831	55.1454	65.5109	67.2097	162.885		97.904	100.085	97.909	100.101	97.974	100.076	97.998	100.066		55	5589.43	6353.11	7247.41	6644.49	7992.63	7870.65
								1352.34	45.4104	66.4927	54.8334	65.2287	66.9588	162.589		97.938	100.085	97.942	100.101	98.011	100.076	98.03	100.066		54	6243.89	7096.98	7748.04	6568.94	7328.3	7678.89
								1352.82	45.0719	66.1897	54.5104	64.9377	66.7012	162.286		97.975	100.085	97.975	100.1	98.045	100.076	98.068	100.066		53	5800.03	6592.48	7246.01	7418.3	7785.69	8172.29
								1353.3	44.7145	65.8687	54.1706	64.6335	66.4331	161.969		98.006	100.086	98.007	100.1	98.077	100.076	98.1	100.067		52	6460.48	7343.17	7223.76	7588.49	7809.33	8245.64
								1353.78	44.3358	65.5269	53.8103	64.3134	66.1527	161.635		98.038	100.086	98.045	100.1	98.111	100.076	98.135	100.067		51	6160.61	7002.32	6651.59	8526.76	9187.47	7769.27
								1354.27	43.9387	65.1662	53.4305	63.9786	65.8614	161.284		98.074	100.086	98.081	100.101	98.145	100.076	98.169	100.067		50	6371.61	7242.15	7196.8	7464.63	7206.1	7823.71
								1354.75	43.531	64.7933	53.0372	63.6342	65.5632	160.922		98.108	100.085	98.113	100.101	98.179	100.076	98.202	100.067		49	5798.2	6590.4	7267.63	7873.49	8127.55	8314.67
								1355.23	43.1224	64.417	52.6383	63.2867	65.2628	160.557		98.142	100.085	98.146	100.101	98.211	100.076	98.239	100.067		48	5648.27	6419.98	7069.02	8318.97	8155.2	8094.04
								1355.71	42.7205	64.044	52.2403	62.941	64.9631	160.195		98.177	100.085	98.182	100.1	98.246	100.076	98.272	100.067		47	5735.26	6518.86	7534.61	7472.59	7831.01	8133.69
								1356.19	42.3275	63.6766	51.8452	62.5978	64.6632	159.837		98.208	100.085	98.214	100.1	98.279	100.076	98.305	100.067		46	5994.55	6813.58	7449.89	7557.15	7767.53	8407.93
								1356.68	41.9412	63.3125	51.4511	62.2545	64.3598	159.48		98.244	100.086	98.247	100.1	98.315	100.076	98.34	100.067		45	5799.88	6592.31	8002.16	6393.17	7059	8366.6
								1357.16	41.5581	62.9482	51.0551	61.9074	64.0492	159.121		98.278	100.086	98.286	100.1	98.348	100.076	98.372	100.067		44	5498.39	6249.63	7095.68	7700.76	8198.36	8351.94
								1357.64	41.1772	62.5824	50.6567	61.5556	63.7301	158.758		98.313	100.086	98.314	100.101	98.385	100.076	98.409	100.067		43	5970.35	6786.07	7349.72	8002.14	7629.77	7694.31
								1358.12	40.8031	62.2188	50.2605	61.2031	63.4057	158.396		98.346	100.086	98.349	100.101	98.42	100.076	98.444	100.067		42	6212.57	7061.38	7453.95	6971.2	8202.69	8415.37
								1358.61	40.4448	61.8655	49.8753	60.8578	63.0826	158.043		98.38	100.085	98.382	100.101	98.456	100.076	98.479	100.067		41	5456.09	6201.55	6797.66	7648.33	7703.19	7492.23
								1359.09	40.1122	61.5319	49.5113	60.5292	62.7687	157.708		98.412	100.085	98.418	100.098	98.49	100.076	98.511	100.067		40	5545.8	6303.51	6781.88	7547.09	8028.88	7780.96
								1359.57	39.8121	61.2248	49.1752	60.2243	62.4703	157.399		98.449	100.085	98.45	100.099	98.521	100.076	98.546	100.067		39	5345.22	6075.53	7234.6	8220.38	7114.52	7095.24
								1360.05	39.5455	60.9455	48.8685	59.946	62.1904	157.117		98.48	100.085	98.486	100.099	98.555	100.076	98.581	100.067		38	5745.54	6530.54	6732.87	7513.19	6819.1	7963.27
								1360.53	39.3083	60.6907	48.587	59.6929	61.9288	156.857		98.514	100.086	98.516	100.099	98.588	100.076	98.615	100.067		37	5630.37	6399.64	6571.46	6769.92	7264.89	7344.6
								1361.02	39.0949	60.4551	48.3248	59.4619	61.6849	156.614		98.549	100.086	98.55	100.099	98.625	100.076	98.648	100.068		36	5241.3	5957.41	6929.54	7333.49	7184.76	8445.57
								1361.5	38.9029	60.2362	48.079	59.2523	61.4608	156.385		98.583	100.086	98.586	100.098	98.658	100.076	98.683	100.067		35	5103.27	5800.52	6326.02	7392.85	6922.31	7123.58
								1361.98	38.7361	60.0373	47.8525	59.0674	61.2617	156.172		98.619	100.086	98.621	100.098	98.69	100.076	98.717	100.067		34	5760.92	6548.02	7066.36	7343.69	6621.06	7162.97
								1362.46	38.6029	59.8666	47.6535	58.9126	61.0945	155.982		98.652	100.086	98.656	100.098	98.723	100.076	98.753	100.067		33	5325.97	6053.65	6923.45	7545.11	7740.47	7960.83
								1362.94	38.5091	59.7308	47.4893	58.7903	60.9617	155.823		98.685	100.086	98.689	100.098	98.758	100.076	98.783	100.067		32	5676.58	6452.16	6516.99	6792.36	7066.92	7419.15
								1363.43	38.4522	59.6295	47.3598	58.6955	60.8578	155.695		98.721	100.087	98.721	100.099	98.792	100.076	98.818	100.067		31	5478.4	6226.9	6467.41	7881.41	6557.9	7650.99
								1363.91	38.4202	59.5532	47.2559	58.6159	60.77	155.591		98.754	100.085	98.753	100.097	98.825	100.076	98.848	100.067		30	6583.18	7482.63	7081.14	6760.63	7886.77	7724.82
								1364.39	38.398	59.4886	47.1643	58.5381	60.6837	155.498		98.785	100.086	98.789	100.098	98.858	100.077	98.886	100.068		29	6150.52	6990.86	7933.89	8558.03	7469.04	7954.17
								1364.87	38.3747	59.4254	47.0746	58.4534	60.5889	155.407		98.819	100.086	98.821	100.098	98.893	100.077	98.92	100.067		28	6197.16	7043.87	8551.65	9250.03	9415.47	9676.9
								1365.36	38.3489	59.3611	46.9844	58.3622	60.4837	155.313		98.853	100.086	98.856	100.098	98.927	100.077	98.954	100.067		27	7061.69	8026.52	9046.46	10486.3	10045.8	10434.9
								1365.84	38.3284	59.3018	46.9003	58.2731	60.3739	155.222		98.888	100.086	98.889	100.098	98.959	100.075	98.988	100.067		26	7083.36	8051.15	9334.35	10671.4	11991	11144
								1366.32	38.3267	59.2595	46.8344	58.2	60.2702	155.143		98.921	100.086	98.924	100.098	98.99	100.075	99.022	100.067		25	7079.54	8046.81	9552.19	10281.8	10241.7	11438.1
								1366.8	38.3577	59.2466	46.7999	58.1568	60.1843	155.085		98.954	100.086	98.956	100.097	99.026	100.075	99.055	100.067		24	6188.5	7034.03	9212.56	9442	10333.3	10596.8
								1367.28	38.4292	59.2712	46.8047	58.1521	60.1242	155.055		98.991	100.087	98.989	100.097	99.061	100.076	99.096	100.065		23	5889.02	6693.63	7898.93	8301.21	8820.57	10038.5
								1367.77	38.5395	59.3325	46.8482	58.1856	60.0916	155.054		99.024	100.087	99.025	100.098	99.094	100.076	99.133	100.065		22	4664.73	5302.07	6431.88	7859.55	7829.03	7350.11
								1368.25	38.678	59.4219	46.9213	58.248	60.0815	155.074		99.059	100.087	99.058	100.098	99.129	100.076	99.171	100.065		21	5275.11	5995.84	6283.95	6653.92	8162.17	7633.4
								1368.73	38.8302	59.5266	47.0107	58.3262	60.0857	155.108		99.091	100.087	99.092	100.098	99.162	100.076	99.203	100.066		20	5973.41	6789.55	7411.76	7913.98	8312.37	7810.73
								1369.21	38.9853	59.6365	47.1064	58.4091	60.0977	155.151		99.125	100.085	99.124	100.098	99.195	100.076	99.239	100.066		19	7516.7	8543.69	8437.25	9257.88	8758.34	9269.02
								1369.69	39.1406	59.7489	47.2055	58.493	60.1155	155.205		99.159	100.085	99.16	100.098	99.228	100.076	99.264	100.065		18	8162.63	9277.88	8934.69	10766.1	9090.97	10110
								1370.18	39.3013	59.8677	47.3126	58.5815	60.1425	155.277		99.192	100.085	99.192	100.099	99.264	100.076	99.299	100.065		17	7502.58	8527.64	10652.2	10829.3	11344.7	11211.8
								1370.66	39.4763	60.0009	47.4358	58.6823	60.1838	155.373		99.226	100.085	99.227	100.096	99.298	100.075	99.332	100.064		16	7921.08	9003.32	10901.5	11232.9	11266.2	11178.8
								1371.14	39.6739	60.1554	47.5824	58.8033	60.2443	155.499		99.261	100.085	99.258	100.096	99.333	100.076	99.367	100.065		15	7216.3	8202.25	8829.05	9597.1	9767.59	9344.2
								1371.62	39.8992	60.3355	47.7566	58.9501	60.3271	155.656		99.293	100.086	99.295	100.096	99.368	100.076	99.402	100.065		14	7019.29	7978.33	8533.21	8929.08	7603.18	8305.44
								1372.1	40.1552	60.5434	47.9604	59.1269	60.4349	155.841		99.329	100.086	99.327	100.096	99.4	100.076	99.433	100.065		13	7130.91	8105.19	8463.83	8448.51	8704.27	8939.26
								1372.59	40.4454	60.7814	48.1961	59.338	60.5714	156.055		99.361	100.086	99.362	100.097	99.435	100.076	99.469	100.064		12	5518.11	6272.04	6696.25	6561.42	7693.36	6699.4
								1373.07	40.7754	61.0536	48.468	59.589	60.7432	156.298		99.396	100.085	99.393	100.097	99.468	100.076	99.5	100.064		11	3604.37	4096.83	5179.37	5436.55	5089.96	6289.15
								1373.55	41.1514	61.3653	48.7815	59.885	60.9572	156.574		99.431	100.085	99.427	100.097	99.501	100.076	99.535	100.064		10	4122.11	4685.31	5571.61	6548.6	5808.99	6610.55
								1374.03	41.5751	61.7182	49.1387	60.2256	61.2159	156.888		99.464	100.085	99.461	100.097	99.535	100.076	99.57	100.065		9	4024.22	4574.04	5254.64	6057.97	6043.79	6263.94
								1374.52	42.0377	62.1051	49.5323	60.6001	61.5117	157.234		99.498	100.085	99.493	100.096	99.57	100.076	99.602	100.063		8	3138.82	3567.67	3793.55	5303.96	4620.53	5256.05
								1375	42.5198	62.5099	49.9453	60.9887	61.8272	157.6		99.532	100.085	99.527	100.096	99.603	100.076	99.637	100.063		7	3425.77	3893.83	3874.24	4010.7	4324.67	4180.48
								1375.48	42.9989	62.9131	50.3571	61.37	62.1412	157.968		99.565	100.086	99.563	100.096	99.638	100.076	99.669	100.063		6	2417.92	2748.28	3070.7	2949.68	3305.54	3380.43
								1375.96	43.4597	63.3009	50.7527	61.7301	62.4387	158.324		99.599	100.086	99.595	100.097	99.673	100.076	99.703	100.063		5	2230.74	2535.52	3532.05	3028.4	3256.74	2524.89
								1376.44	43.9	63.6707	51.1289	62.0679	62.7154	158.663		99.632	100.086	99.63	100.097	99.704	100.076	99.737	100.063		4	2241.78	2548.07	2897.01	3042.87	2854.54	2586.44
								1376.93	44.3305	64.0315	51.4946	62.3944	62.9784	158.991		99.665	100.085	99.665	100.097	99.738	100.076	99.769	100.063		3	832.392	946.12	1372.73	1297.39	1823.51	1880.04
								1377.41	44.7697	64.3992	51.8663	62.7275	63.2412	159.32		99.701	100.085	99.7	100.097	99.771	100.076	99.806	100.063		2	157.579	179.109	502.29	405.59	353.782	660.005
								1377.89	45.2362	64.7904	52.2614	63.0845	63.5187	159.664		99.731	100.085	99.734	100.097	99.805	100.076	99.838	100.063		1	136.614	155.279	136.145	138.844	194.326	244.743
								1378.37	45.7408	65.2148	52.6903	63.4756	63.82	160.032		99.766	100.085	99.768	100.097	99.84	100.076	99.871	100.063		0	58.8649	66.9075	22.3038	50.8507	65.4092	113.17
								1378.85	46.2819	65.6713	53.1525	63.8991	64.1453	160.424		99.801	100.086	99.8	100.097	99.873	100.076	99.906	100.063		-1	39.2531	44.6162	89.238	152.597	78.0274	49.5254
								1379.34	46.8469	66.1488	53.6367	64.3432	64.4865	160.831		99.835	100.086	99.834	100.096	99.907	100.076	99.94	100.062		-2	39.2671	44.6321	22.3139	50.8821	32.2484	141.574
								1379.82	47.4193	66.6322	54.1276	64.7921	64.8322	161.241		99.867	100.086	99.867	100.096	99.943	100.076	99.974	100.063		-3	78.561	89.2947	84.4983	78.178	0	56.6006
								1380.3	47.9871	67.1106	54.6136	65.2346	65.1741	161.646		99.9	100.086	99.901	100.097	99.975	100.076	100.006	100.063		-4	98.2274	111.648	4.79783	74.526	99.5666	38.1053
								1380.78	48.5486	67.5824	55.093	65.6691	65.5113	162.045		99.937	100.086	99.935	100.097	100.009	100.076	100.042	100.063		-5	7.057	8.02119	22.3366	90.0659	51.1763	36.2637
								1381.27	49.1113	68.0547	55.5725	66.1028	65.8497	162.445		99.967	100.085	99.966	100.097	100.042	100.076	100.075	100.062		-6	12.5969	14.318	22.3436	62.7231	13.5075	54.082
								1381.75	49.6855	68.5378	56.0627	66.5463	66.1975	162.858		100.005	100.085	99.999	100.097	100.075	100.075	100.107	100.062		-7	74.4304	84.5997	0	0	11.6313	20.3191
								1382.23	50.277	69.0383	56.5702	67.006	66.5592	163.289		100.036	100.085	100.034	100.097	100.108	100.075	100.14	100.062		-8	63.2286	71.8674	22.3551	25.4869	50.3026	26.6034
								1382.71	50.8826	69.5545	57.0928	67.4801	66.9323	163.736		100.072	100.086	100.068	100.098	100.142	100.075	100.175	100.062		-9	19.723	22.4177	22.3605	43.7371	75.4739	29.2444
								1383.19	51.4914	70.0771	57.6212	67.9593	67.3083	164.19		100.104	100.086	100.102	100.098	100.177	100.075	100.21	100.062		-10	58.9873	67.0467	22.3666	83.7504	0	68.2695
								1383.67	52.0917	70.5957	58.1447	68.4334	67.6779	164.639		100.139	100.086	100.136	100.098	100.211	100.075	100.244	100.063
								1384.16	52.6799	71.1064	58.6593	68.8987	68.0378	165.079		100.17	100.086	100.167	100.098	100.246	100.075	100.278	100.061
								1384.64	53.2649	71.617	59.1735	69.3637	68.3947	165.515		100.204	100.086	100.202	100.098	100.279	100.075	100.311	100.061
								1385.12	53.8681	72.1474	59.708	69.8489	68.7655	165.966		100.24	100.086	100.237	100.098	100.315	100.075	100.344	100.061
								1385.6	54.5168	72.7237	60.2901	70.381	69.1726	166.453		100.273	100.087	100.269	100.097	100.347	100.075	100.38	100.061
								1386.09	55.2326	73.3679	60.9428	70.9823	69.6355	166.996		100.305	100.084	100.302	100.097	100.384	100.075	100.413	100.061
								1386.57	56.018	74.0847	61.6712	71.6578	70.16	167.601		100.337	100.084	100.337	100.097	100.414	100.075	100.445	100.061
								1387.05	56.8495	74.8547	62.4554	72.3874	70.7316	168.25		100.372	100.085	100.37	100.098	100.452	100.075	100.475	100.062
								1387.53	57.6846	75.6397	63.2557	73.132	71.3192	168.91		100.405	100.085	100.405	100.098	100.485	100.075	100.514	100.061
								1388.01	58.481	76.4003	64.0311	73.8511	71.8895	169.548		100.438	100.085	100.438	100.098	100.52	100.075	100.546	100.061
								1388.5	59.2143	77.1131	64.7569	74.5203	72.4211	170.144		100.474	100.085	100.469	100.098	100.55	100.075	100.58	100.061
								1388.98	59.8824	77.7755	65.4303	75.1367	72.9094	170.696		100.507	100.085	100.504	100.098	100.585	100.075	100.612	100.061
								1389.46	60.4975	78.3985	66.0625	75.7112	73.3617	171.211		100.539	100.085	100.538	100.098	100.618	100.075	100.645	100.061
								1389.94	61.0747	78.9955	66.6675	76.2577	73.7878	171.701		100.573	100.085	100.571	100.099	100.652	100.075	100.679	100.061
								1390.42	61.6245	79.5751	67.2545	76.7853	74.1939	172.171		100.606	100.084	100.606	100.096	100.687	100.075	100.714	100.061
								1390.91	62.151	80.1393	67.8258	77.2966	74.5813	172.622		100.641	100.084	100.641	100.096	100.722	100.075	100.747	100.062
								1391.39	62.6551	80.6871	68.3808	77.7913	74.9486	173.05		100.674	100.085	100.674	100.096	100.754	100.075	100.781	100.062
								1391.87	63.1394	81.2191	68.9203	78.2703	75.2952	173.457		100.708	100.085	100.706	100.096	100.786	100.075	100.814	100.061
								1392.35	63.6112	81.7417	69.4512	78.7402	75.6249	173.846		100.741	100.085	100.742	100.096	100.819	100.075	100.846	100.061
								1392.84	64.083	82.2673	69.9865	79.2139	75.9462	174.228		100.775	100.085	100.775	100.097	100.854	100.075	100.879	100.061
								1393.32	64.5687	82.8105	70.5412	79.7062	76.2699	174.615		100.808	100.085	100.807	100.095	100.886	100.075	100.914	100.061
								1393.8	65.0752	83.3796	71.1228	80.2252	76.6035	175.009		100.841	100.084	100.84	100.096	100.921	100.074	100.947	100.061
								1394.28	65.5954	83.9673	71.7226	80.7639	76.9437	175.406		100.874	100.084	100.875	100.096	100.954	100.075	100.98	100.062
								1394.76	66.1062	84.5483	72.3131	81.2966	77.2743	175.784		100.908	100.084	100.907	100.096	100.988	100.075	101.014	100.062
								1395.25	66.5776	85.0886	72.8581	81.7891	77.5717	176.118		100.94	100.085	100.942	100.096	101.022	100.075	101.047	100.061
								1395.73	66.988	85.5622	73.3303	82.2148	77.8174	176.392		100.975	100.085	100.974	100.096	101.053	100.075	101.079	100.061
								1396.21	67.3341	85.9625	73.7235	82.5666	78.006	176.602		101.01	100.085	101.007	100.095	101.085	100.073	101.114	100.061
								1396.69	67.629	86.3015	74.0511	82.8561	78.1449	176.758		101.043	100.084	101.041	100.095	101.119	100.073	101.153	100.061
								1397.17	67.8934	86.6	74.3355	83.1044	78.2481	176.873		101.075	100.084	101.077	100.095	101.156	100.073	101.189	100.061
								1397.66	68.1463	86.8776	74.5974	83.3312	78.3282	176.958		101.111	100.084	101.109	100.095	101.188	100.074	101.22	100.061
								1398.14	68.3977	87.1448	74.8475	83.5475	78.3924	177.016		101.143	100.084	101.142	100.096	101.22	100.073	101.247	100.06
								1398.62	68.6464	87.4006	75.0842	83.7527	78.4415	177.046		101.175	100.084	101.176	100.096	101.256	100.073	101.283	100.06
								1399.1	68.8815	87.6342	75.2964	83.9365	78.4711	177.042		101.21	100.085	101.21	100.096	101.291	100.073	101.316	100.06
								1399.59	69.0893	87.8332	75.4706	84.0863	78.4762	177.003		101.242	100.082	101.243	100.095	101.322	100.072	101.349	100.06
								1400.07	69.261	87.9904	75.5997	84.1947	78.4552	176.936		101.274	100.082	101.276	100.095	101.357	100.072	101.382	100.06
								1400.55	69.3958	88.1069	75.6855	84.2626	78.41	176.848		101.309	100.083	101.309	100.095	101.388	100.072	101.416	100.059
								1401.03	69.4993	88.1903	75.736	84.2968	78.345	176.751		101.341	100.083	101.342	100.095	101.421	100.073	101.451	100.059
								1401.51	69.5789	88.2484	75.7603	84.3057	78.2643	176.648		101.375	100.083	101.376	100.096	101.454	100.072	101.484	100.059
								1402	69.6405	88.2873	75.7647	84.2953	78.1701	176.541		101.411	100.083	101.407	100.096	101.488	100.072	101.518	100.06
								1402.48	69.6874	88.3089	75.7522	84.2688	78.0638	176.428		101.445	100.083	101.441	100.096	101.525	100.072	101.55	100.06
								1402.96	69.7206	88.3133	75.7232	84.2272	77.9472	176.308		101.477	100.083	101.478	100.096	101.555	100.072	101.583	100.06
								1403.44	69.7402	88.2995	75.6778	84.1714	77.8245	176.18		101.509	100.082	101.51	100.093	101.588	100.072	101.613	100.06
								1403.92	69.7465	88.2677	75.6173	84.1039	77.703	176.048		101.541	100.082	101.545	100.093	101.623	100.07	101.648	100.06
								1404.41	69.7401	88.2206	75.5454	84.0287	77.5924	175.919		101.576	100.082	101.577	100.094	101.656	100.071	101.682	100.059
								1404.89	69.7218	88.1623	75.4669	83.9513	77.5011	175.804		101.608	100.083	101.609	100.094	101.689	100.071	101.713	100.06
								1405.37	69.6913	88.097	75.3861	83.8757	77.4333	175.708		101.642	100.083	101.639	100.094	101.721	100.071	101.746	100.06
								1405.85	69.647	88.0271	75.3048	83.8032	77.387	175.633		101.674	100.083	101.674	100.094	101.753	100.071	101.781	100.06
								1406.34	69.5866	87.9526	75.2224	83.7327	77.3563	175.576		101.708	100.083	101.708	100.093	101.788	100.071	101.816	100.06
								1406.82	69.509	87.8729	75.1376	83.6625	77.3344	175.531		101.743	100.083	101.742	100.093	101.82	100.071	101.848	100.06
								1407.3	69.4143	87.7875	75.0499	83.5914	77.3165	175.494		101.776	100.083	101.774	100.093	101.854	100.07	101.882	100.059
								1407.78	69.3045	87.6969	74.9606	83.5202	77.3011	175.463		101.808	100.082	101.812	100.093	101.89	100.07	101.912	100.059
								1408.26	69.1826	87.603	74.8719	83.4507	77.2886	175.439		101.843	100.082	101.843	100.094	101.918	100.071	101.946	100.059
								1408.74	69.0513	87.5077	74.7867	83.3851	77.2806	175.422		101.875	100.083	101.878	100.094	101.954	100.071	101.98	100.059
								1409.23	68.9125	87.4125	74.7067	83.3248	77.2777	175.413		101.911	100.083	101.909	100.094	101.988	100.071	102.014	100.06
								1409.71	68.7669	87.318	74.6321	83.2693	77.279	175.411		101.94	100.083	101.942	100.093	102.022	100.071	102.049	100.06
								1410.19	68.6146	87.224	74.5616	83.217	77.2817	175.413		101.974	100.083	101.977	100.093	102.056	100.071	102.082	100.058
								1410.67	68.4564	87.1305	74.4932	83.1657	77.2826	175.414		102.008	100.083	102.01	100.093	102.091	100.07	102.113	100.058
								1411.16	68.2946	87.0382	74.4256	83.1141	77.2789	175.412		102.043	100.083	102.043	100.093	102.121	100.07	102.145	100.058
								1411.64	68.1328	86.9488	74.3586	83.0622	77.2692	175.404		102.078	100.083	102.078	100.093	102.154	100.07	102.18	100.058
								1412.12	67.975	86.8645	74.2931	83.0111	77.2533	175.39		102.107	100.082	102.11	100.093	102.187	100.07	102.216	100.058
								1412.6	67.8239	86.7863	74.2297	82.9615	77.2309	175.371		102.14	100.082	102.145	100.094	102.22	100.071	102.249	100.058
								1413.08	67.68	86.7136	74.1678	82.9127	77.2006	175.347		102.176	100.083	102.176	100.092	102.257	100.071	102.283	100.058
								1413.57	67.541	86.6436	74.105	82.8624	77.1599	175.316		102.21	100.083	102.21	100.093	102.289	100.07	102.314	100.058
								1414.05	67.4032	86.5726	74.0382	82.807	77.1059	175.276		102.242	100.083	102.241	100.093	102.322	100.07	102.349	100.058
								1414.53	67.2632	86.4972	73.9644	82.7433	77.0371	175.224		102.275	100.083	102.276	100.093	102.356	100.07	102.381	100.058
								1415.01	67.1186	86.4149	73.8819	82.6695	76.9545	175.16		102.308	100.083	102.308	100.093	102.39	100.07	102.414	100.058
								1415.49	66.9689	86.325	73.7909	82.5861	76.8621	175.085		102.342	100.083	102.344	100.093	102.421	100.07	102.45	100.058
								1415.98	66.8136	86.227	73.6927	82.495	76.7665	175.004		102.373	100.084	102.374	100.093	102.457	100.069	102.48	100.058
								1416.46	66.6503	86.1188	73.5876	82.3982	76.6752	174.921		102.406	100.084	102.41	100.094	102.487	100.069	102.517	100.058
								1416.94	66.4715	85.9937	73.4728	82.2951	76.5952	174.843		102.441	100.084	102.443	100.091	102.52	100.069	102.547	100.058
								1417.42	66.2629	85.8387	73.3404	82.1811	76.5326	174.771		102.474	100.082	102.477	100.091	102.556	100.069	102.581	100.058
								1417.9	66.0061	85.6367	73.178	82.0475	76.4911	174.708		102.508	100.082	102.511	100.091	102.589	100.069	102.617	100.058
								1418.39	65.6869	85.3741	72.9741	81.8849	76.4714	174.651		102.539	100.082	102.542	100.091	102.622	100.069	102.648	100.058
								1418.87	65.3088	85.0531	72.7275	81.6907	76.4697	174.602		102.571	100.082	102.575	100.092	102.654	100.068	102.683	100.058
								1419.35	64.8985	84.6977	72.4526	81.4744	76.4781	174.564		102.608	100.082	102.608	100.092	102.688	100.068	102.714	100.058
								1419.83	64.4945	84.3428	72.1735	81.2532	76.4872	174.543		102.64	100.082	102.642	100.092	102.72	100.069	102.747	100.058
								1420.32	64.1258	84.0155	71.9108	81.043	76.4909	174.543		102.675	100.082	102.675	100.092	102.755	100.069	102.781	100.057
								1420.8	63.8025	83.7251	71.6732	80.8513	76.4881	174.564		102.706	100.083	102.711	100.092	102.786	100.069	102.814	100.058
								1421.28	63.5188	83.4663	71.4588	80.6778	76.4833	174.605		102.739	100.083	102.742	100.092	102.822	100.068	102.848	100.058
								1421.76	63.2639	83.2281	71.2615	80.5194	76.4849	174.665		102.771	100.083	102.774	100.092	102.852	100.068	102.879	100.058
								1422.24	63.0295	83.0019	71.0768	80.3743	76.5042	174.744		102.803	100.082	102.809	100.093	102.892	100.068	102.915	100.058
								1422.73	62.8155	82.7859	70.9057	80.2453	76.5538	174.847		102.841	100.082	102.843	100.091	102.92	100.068	102.948	100.058
								1423.21	62.6313	82.5885	70.7563	80.1407	76.6452	174.983		102.873	100.082	102.876	100.091	102.954	100.068	102.979	100.058
								1423.69	62.4938	82.4262	70.6421	80.0723	76.7847	175.156		102.909	100.082	102.91	100.092	102.987	100.068	103.015	100.058
								1424.17	62.4197	82.3175	70.5762	80.0497	76.9691	175.365		102.941	100.082	102.943	100.092	103.02	100.069	103.045	100.058
								1424.65	62.417	82.2737	70.565	80.0756	77.1849	175.599		102.971	100.082	102.978	100.092	103.053	100.069	103.079	100.059
								1425.14	62.4812	82.2939	70.605	80.1439	77.4141	175.846		103.004	100.083	103.01	100.092	103.087	100.069	103.11	100.059
								1425.62	62.6003	82.3682	70.6869	80.2449	77.6421	176.095		103.038	100.083	103.044	100.092	103.12	100.068	103.144	100.059
								1426.1	62.7634	82.4852	70.8023	80.3712	77.8632	176.341		103.072	100.083	103.074	100.093	103.151	100.068	103.174	100.059
								1426.58	62.9668	82.6392	70.9486	80.5216	78.0806	176.59		103.104	100.083	103.107	100.093	103.187	100.068	103.211	100.057
								1427.07	63.215	82.8316	71.1301	80.7014	78.303	176.85		103.135	100.083	103.143	100.093	103.219	100.068	103.244	100.057
								1427.55	63.5177	83.0695	71.3551	80.9197	78.5411	177.132		103.17	100.082	103.175	100.093	103.251	100.068	103.276	100.057
								1428.03	63.8843	83.3608	71.6319	81.185	78.8032	177.444		103.205	100.082	103.209	100.092	103.286	100.069	103.313	100.057
								1428.51	64.3171	83.7088	71.9628	81.5001	79.0925	177.785		103.235	100.082	103.241	100.092	103.319	100.069	103.345	100.058
								1428.99	64.807	84.1072	72.3407	81.8585	79.4043	178.149		103.27	100.082	103.273	100.092	103.35	100.069	103.378	100.058
								1429.48	65.3338	84.5402	72.7491	82.2448	79.7275	178.518		103.304	100.083	103.309	100.092	103.385	100.067	103.41	100.058
								1429.96	65.8718	84.9859	73.1664	82.6386	80.0469	178.878		103.337	100.083	103.341	100.093	103.418	100.067	103.442	100.058
								1430.44	66.3973	85.423	73.5727	83.0207	80.3483	179.213		103.37	100.083	103.373	100.093	103.449	100.067	103.475	100.058
								1430.92	66.8929	85.8356	73.9536	83.3767	80.6208	179.514		103.403	100.083	103.405	100.093	103.483	100.067	103.51	100.058
								1431.4	67.3482	86.2136	74.3005	83.6984	80.8574	179.777		103.436	100.082	103.44	100.092	103.518	100.067	103.545	100.058
								1431.89	67.7578	86.5523	74.6097	83.9816	81.0553	179.999		103.468	100.082	103.469	100.092	103.552	100.068	103.578	100.058
								1432.37	68.1194	86.8501	74.8801	84.2258	81.2151	180.181		103.499	100.082	103.506	100.092	103.585	100.068	103.612	100.058
								1432.85	68.4342	87.1086	75.1132	84.4329	81.3406	180.325		103.535	100.082	103.539	100.092	103.618	100.068	103.645	100.057
								1433.33	68.7063	87.3319	75.3131	84.6076	81.4384	180.433		103.569	100.083	103.573	100.092	103.649	100.068	103.677	100.058
								1433.82	68.9434	87.5264	75.4866	84.757	81.516	180.511		103.602	100.083	103.606	100.092	103.682	100.067	103.709	100.058
								1434.3	69.1548	87.6999	75.6424	84.89	81.5806	180.566		103.635	100.083	103.638	100.093	103.716	100.067	103.744	100.058
								1434.78	69.3501	87.8604	75.7904	85.016	81.638	180.608		103.669	100.08	103.671	100.093	103.751	100.067	103.778	100.058
								1435.26	69.5361	88.014	75.9392	85.1432	81.6929	180.645		103.701	100.081	103.706	100.093	103.782	100.067	103.808	100.058
								1435.74	69.7131	88.1625	76.0923	85.275	81.7486	180.68		103.734	100.081	103.741	100.093	103.817	100.068	103.84	100.058
								1436.23	69.8734	88.3019	76.2455	85.4072	81.8057	180.714		103.765	100.081	103.776	100.09	103.849	100.068	103.874	100.058
								1436.71	70.0041	88.4236	76.3864	85.5288	81.8605	180.744		103.801	100.081	103.805	100.09	103.882	100.068	103.909	100.057
								1437.19	70.0962	88.5208	76.5024	85.6279	81.9058	180.77		103.835	100.081	103.841	100.091	103.913	100.068	103.941	100.058
								1437.67	70.15	88.5927	76.588	85.6996	81.9359	180.791		103.868	100.081	103.873	100.091	103.946	100.068	103.975	100.058
								1438.15	70.173	88.644	76.6468	85.7467	81.9497	180.808		103.899	100.081	103.906	100.091	103.98	100.068	104.012	100.058
								1438.64	70.1744	88.6809	76.6862	85.7758	81.9503	180.822		103.932	100.08	103.938	100.091	104.013	100.068	104.042	100.058
								1439.12	70.1605	88.7082	76.7136	85.7933	81.9421	180.83		103.968	100.081	103.972	100.091	104.046	100.067	104.074	100.057
								1439.6	70.1351	88.7288	76.734	85.8035	81.9287	180.83		104.001	100.081	104.003	100.092	104.081	100.067	104.107	100.057
								1440.08	70.1005	88.7441	76.7502	85.809	81.9117	180.821		104.032	100.081	104.038	100.092	104.115	100.068	104.139	100.057
								1440.57	70.0589	88.7551	76.764	85.8112	81.8916	180.804		104.066	100.081	104.071	100.092	104.146	100.068	104.173	100.057
								1441.05	70.0132	88.7627	76.7757	85.8108	81.8682	180.78		104.1	100.081	104.104	100.092	104.179	100.068	104.206	100.058
								1441.53	69.9659	88.7671	76.7849	85.8077	81.8413	180.75		104.132	100.081	104.138	100.092	104.213	100.068	104.24	100.056
								1442.01	69.9185	88.7677	76.7901	85.8009	81.8103	180.713		104.163	100.081	104.172	100.091	104.245	100.068	104.274	100.056
								1442.49	69.8705	88.7627	76.7887	85.7879	81.7739	180.668		104.196	100.082	104.204	100.091	104.28	100.068	104.308	100.056
								1442.97	69.8191	88.7492	76.7775	85.7659	81.7296	180.613		104.23	100.082	104.238	100.091	104.316	100.068	104.343	100.056
								1443.46	69.7611	88.7248	76.7534	85.7323	81.6745	180.546		104.264	100.081	104.272	100.091	104.347	100.067	104.375	100.055
								1443.94	69.694	88.6881	76.7151	85.6858	81.6067	180.468		104.299	100.081	104.302	100.092	104.382	100.067	104.407	100.055
								1444.42	69.6177	88.6401	76.6634	85.6272	81.5257	180.38		104.332	100.081	104.337	100.092	104.412	100.068	104.44	100.055
								1444.9	69.534	88.5829	76.6006	85.5589	81.4331	180.287		104.362	100.081	104.37	100.092	104.446	100.068	104.47	100.056
								1445.39	69.4458	88.5194	76.5301	85.4841	81.3322	180.189		104.399	100.081	104.404	100.092	104.479	100.068	104.507	100.056
								1445.87	69.3553	88.4512	76.4545	85.4051	81.2263	180.09		104.431	100.081	104.435	100.092	104.51	100.068	104.541	100.056
								1446.35	69.2628	88.3779	76.3751	85.3227	81.1187	179.989		104.462	100.081	104.468	100.091	104.545	100.066	104.571	100.056
								1446.83	69.1666	88.2974	76.2912	85.2362	81.0114	179.884		104.494	100.082	104.499	100.091	104.576	100.066	104.604	100.055
								1447.31	69.0647	88.2075	76.2014	85.144	80.9056	179.772		104.53	100.082	104.532	100.091	104.613	100.066	104.642	100.055
								1447.8	68.9564	88.1084	76.1051	85.0456	80.802	179.653		104.564	100.082	104.567	100.092	104.643	100.067	104.672	100.055
								1448.28	68.8445	88.0034	76.0038	84.9431	80.7013	179.531		104.596	100.082	104.6	100.092	104.676	100.067	104.707	100.055
								1448.76	68.734	87.8988	75.9008	84.84	80.6038	179.409		104.629	100.081	104.634	100.092	104.709	100.066	104.74	100.055
								1449.24	68.63	87.7999	75.7996	84.7403	80.5096	179.292		104.661	100.081	104.665	100.091	104.743	100.066	104.772	100.056
								1449.72	68.5348	87.7094	75.7023	84.6458	80.4181	179.181		104.696	100.081	104.701	100.091	104.778	100.066	104.807	100.055
								1450.21	68.4477	87.6265	75.6088	84.5562	80.3277	179.076		104.728	100.081	104.729	100.091	104.81	100.066	104.836	100.055
								1450.69	68.3657	87.548	75.5173	84.4693	80.2365	178.974		104.761	100.081	104.767	100.091	104.844	100.066	104.87	100.055
								1451.17	68.2851	87.4704	75.4259	84.3827	80.1427	178.874		104.795	100.082	104.798	100.091	104.877	100.065	104.901	100.055
								1451.65	68.2034	87.3915	75.3336	84.2951	80.0461	178.774		104.829	100.082	104.831	100.089	104.911	100.065	104.938	100.055
								1452.14	68.12	87.3115	75.2408	84.2064	79.9482	178.675		104.863	100.082	104.866	100.089	104.942	100.066	104.968	100.055
								1452.62	68.0363	87.2327	75.1492	84.1184	79.8525	178.576		104.896	100.082	104.901	100.089	104.977	100.066	105.002	100.054
								1453.1	67.9548	87.158	75.0607	84.033	79.7629	178.477		104.927	100.08	104.93	100.089	105.007	100.066	105.034	100.054
								1453.58	67.8773	87.0893	74.9767	83.952	79.6818	178.374		104.959	100.08	104.962	100.089	105.042	100.065	105.068	100.054
								1454.06	67.804	87.027	74.8972	83.8757	79.6084	178.267		104.995	100.08	104.998	100.088	105.076	100.065	105.099	100.054
								1454.55	67.734	86.9693	74.8217	83.8038	79.5376	178.157		105.028	100.08	105.029	100.088	105.109	100.065	105.135	100.054
								1455.03	67.6658	86.9135	74.7498	83.736	79.4619	178.046		105.063	100.08	105.064	100.088	105.14	100.065	105.166	100.053
								1455.51	67.5991	86.8578	74.6833	83.6739	79.3757	177.941		105.095	100.08	105.096	100.089	105.175	100.065	105.2	100.053
								1455.99	67.5364	86.803	74.6274	83.6218	79.2825	177.849		105.128	100.08	105.129	100.089	105.209	100.065	105.232	100.054
								1456.47	67.4838	86.7542	74.5897	83.5866	79.1983	177.776		105.159	100.081	105.16	100.089	105.243	100.064	105.268	100.053
								1456.96	67.4477	86.7188	74.5755	83.573	79.1432	177.728		105.195	100.081	105.197	100.088	105.276	100.064	105.301	100.053
								1457.44	67.4279	86.7001	74.58	83.5767	79.1239	177.707		105.225	100.08	105.23	100.088	105.307	100.064	105.334	100.053
								1457.92	67.4156	86.6929	74.5898	83.5858	79.128	177.706		105.258	100.08	105.262	100.088	105.341	100.064	105.369	100.052
								1458.4	67.4005	86.6881	74.5925	83.5889	79.1377	177.715		105.289	100.08	105.295	100.088	105.374	100.064	105.399	100.052
								1458.88	67.3775	86.6794	74.5836	83.582	79.1433	177.722		105.322	100.08	105.33	100.088	105.405	100.063	105.435	100.052
								1459.37	67.3474	86.6658	74.5653	83.5667	79.1437	177.723		105.358	100.08	105.36	100.088	105.44	100.063	105.467	100.052
								1459.85	67.3141	86.6496	74.5418	83.5468	79.1412	177.715		105.393	100.08	105.391	100.089	105.472	100.064	105.5	100.051
								1460.33	67.2814	86.6338	74.5173	83.5259	79.1378	177.7		105.425	100.081	105.43	100.089	105.503	100.064	105.53	100.051
								1460.81	67.2524	86.621	74.4944	83.5062	79.1337	177.679		105.459	100.081	105.46	100.088	105.538	100.064	105.566	100.051
								1461.3	67.2286	86.6127	74.4745	83.4889	79.1279	177.655		105.491	100.081	105.493	100.088	105.569	100.063	105.597	100.051
								1461.78	67.2106	86.6093	74.4587	83.4745	79.1197	177.631		105.526	100.08	105.526	100.088	105.603	100.063	105.629	100.051
								1462.26	67.199	86.6108	74.4484	83.4641	79.1098	177.61		105.558	100.08	105.557	100.088	105.638	100.063	105.664	100.05
								1462.74	67.1952	86.6175	74.4461	83.4596	79.1009	177.595		105.591	100.08	105.589	100.088	105.668	100.063	105.695	100.051
								1463.22	67.2015	86.6304	74.4558	83.4644	79.0986	177.592		105.624	100.08	105.624	100.089	105.705	100.063	105.731	100.051
								1463.71	67.221	86.651	74.4815	83.4822	79.1103	177.605		105.655	100.08	105.657	100.089	105.734	100.063	105.76	100.051
								1464.19	67.2555	86.6804	74.5253	83.5154	79.1419	177.637		105.687	100.081	105.691	100.089	105.768	100.063	105.797	100.051
								1464.67	67.3025	86.7175	74.5841	83.5623	79.1934	177.685		105.724	100.079	105.722	100.086	105.802	100.063	105.828	100.051
								1465.15	67.3553	86.7583	74.6495	83.6164	79.2567	177.742		105.756	100.08	105.758	100.086	105.831	100.063	105.86	100.05
								1465.63	67.4047	86.7969	74.7114	83.6689	79.3193	177.8		105.789	100.08	105.791	100.086	105.869	100.061	105.892	100.05
								1466.12	67.444	86.8285	74.7623	83.713	79.3704	177.852		105.823	100.08	105.825	100.087	105.902	100.061	105.926	100.05
								1466.6	67.4705	86.8506	74.7998	83.746	79.4051	177.895		105.855	100.077	105.858	100.087	105.934	100.061	105.959	100.051
								1467.08	67.4858	86.8636	74.8258	83.769	79.4237	177.929		105.889	100.078	105.887	100.087	105.966	100.062	105.994	100.051
								1467.56	67.4933	86.8694	74.8439	83.7852	79.4294	177.955		105.924	100.078	105.921	100.087	105.998	100.061	106.027	100.051
								1468.05	67.4965	86.8704	74.8572	83.7977	79.4255	177.973		105.957	100.078	105.956	100.086	106.034	100.061	106.06	100.05
								1468.53	67.4978	86.8683	74.8679	83.8084	79.4143	177.985		105.989	100.078	105.988	100.086	106.066	100.061	106.091	100.05
								1469.01	67.4973	86.8632	74.8759	83.818	79.3962	177.989		106.024	100.078	106.023	100.086	106.098	100.061	106.125	100.05
								1469.49	67.4932	86.8532	74.88	83.8252	79.3702	177.983		106.055	100.078	106.059	100.086	106.132	100.061	106.158	100.05
								1469.97	67.481	86.8339	74.877	83.8274	79.3338	177.967		106.086	100.077	106.09	100.086	106.167	100.06	106.195	100.05
								1470.46	67.4541	86.7979	74.8629	83.8199	79.2837	177.938		106.12	100.078	106.124	100.086	106.199	100.06	106.224	100.049
								1470.94	67.4036	86.7352	74.8319	83.7967	79.2181	177.892		106.15	100.078	106.157	100.087	106.23	100.061	106.259	100.049
								1471.42	67.3196	86.6348	74.7773	83.75	79.1372	177.825		106.185	100.078	106.189	100.087	106.264	100.061	106.291	100.049
								1471.9	67.1945	86.4895	74.6929	83.6726	79.0437	177.732		106.216	100.078	106.224	100.085	106.297	100.061	106.324	100.049
								1472.38	67.0275	86.3017	74.5756	83.5611	78.9406	177.61		106.249	100.078	106.256	100.086	106.33	100.061	106.358	100.049
								1472.87	66.8264	86.0837	74.4264	83.4176	78.8278	177.465		106.281	100.078	106.289	100.086	106.363	100.061	106.391	100.049
								1473.35	66.6016	85.8496	74.2493	83.2476	78.7004	177.303		106.316	100.077	106.322	100.086	106.395	100.06	106.426	100.048
								1473.83	66.3583	85.605	74.0459	83.0542	78.5515	177.125		106.35	100.077	106.356	100.086	106.428	100.06	106.454	100.049
								1474.31	66.0938	85.3445	73.8136	82.8356	78.375	176.927		106.383	100.078	106.387	100.087	106.464	100.06	106.488	100.049
								1474.8	65.8016	85.0573	73.5475	82.5863	78.1678	176.7		106.415	100.078	106.418	100.087	106.495	100.061	106.52	100.049
								1475.28	65.4764	84.7348	73.2438	82.3019	77.9299	176.435		106.448	100.078	106.45	100.087	106.528	100.061	106.556	100.049
								1475.76	65.1185	84.3756	72.9032	81.982	77.6647	176.129		106.48	100.078	106.485	100.087	106.559	100.059	106.591	100.049
								1476.24	64.7346	83.987	72.5321	81.632	77.3784	175.788		106.515	100.078	106.516	100.087	106.595	100.059	106.624	100.049
								1476.72	64.3355	83.5823	72.1413	81.262	77.0782	175.422		106.549	100.078	106.548	100.086	106.626	100.059	106.656	100.049
								1477.21	63.9313	83.1749	71.7411	80.8823	76.7698	175.044		106.58	100.077	106.583	100.086	106.659	100.059	106.687	100.049
								1477.69	63.5265	82.772	71.3375	80.4988	76.4549	174.663		106.613	100.077	106.617	100.086	106.693	100.059	106.721	100.049
								1478.17	63.1193	82.3725	70.9299	80.1117	76.1312	174.279		106.649	100.077	106.651	100.086	106.725	100.059	106.755	100.049
								1478.65	62.703	81.9691	70.5123	79.7158	75.7935	173.889		106.679	100.078	106.683	100.087	106.756	100.059	106.788	100.049
								1479.13	62.27	81.5518	70.0773	79.3044	75.4366	173.484		106.711	100.078	106.717	100.087	106.789	100.058	106.822	100.049
								1479.62	61.815	81.1124	69.6184	78.8719	75.0566	173.055		106.748	100.078	106.749	100.087	106.82	100.058	106.857	100.049
								1480.1	61.3381	80.6481	69.1343	78.4173	74.6535	172.598		106.781	100.076	106.782	100.087	106.854	100.058	106.89	100.049
								1480.58	60.8462	80.1638	68.6301	77.9457	74.232	172.115		106.811	100.076	106.815	100.084	106.888	100.058	106.92	100.049
								1481.06	60.3523	79.6722	68.1178	77.4684	73.8017	171.616		106.845	100.076	106.849	100.085	106.921	100.057	106.955	100.049
								1481.55	59.8728	79.1902	67.6133	76.9999	73.3744	171.116		106.878	100.076	106.884	100.085	106.953	100.057	106.985	100.049
								1482.03	59.4219	78.7343	67.1319	76.5537	72.9605	170.631		106.913	100.076	106.913	100.085	106.986	100.058	107.017	100.049
								1482.51	59.0093	78.3157	66.6841	76.1386	72.5668	170.173		106.948	100.076	106.948	100.085	107.024	100.058	107.052	100.049
								1482.99	58.6392	77.9396	66.275	75.7586	72.1959	169.75		106.977	100.076	106.982	100.085	107.057	100.058	107.086	100.05
								1483.47	58.313	77.607	65.9061	75.4147	71.8476	169.363		107.013	100.075	107.015	100.084	107.09	100.058	107.122	100.05
								1483.95	58.0318	77.3177	65.5779	75.1075	71.5219	169.013		107.044	100.075	107.048	100.084	107.125	100.058	107.154	100.05
								1484.44	57.7975	77.0722	65.2917	74.8385	71.219	168.7		107.08	100.075	107.082	100.084	107.156	100.056	107.187	100.05
								1484.92	57.6125	76.8716	65.0496	74.6099	70.9408	168.426		107.111	100.076	107.115	100.084	107.186	100.056	107.22	100.05
								1485.4	57.478	76.7165	64.8533	74.4238	70.6894	168.193		107.143	100.076	107.145	100.085	107.22	100.056	107.252	100.05
								1485.88	57.3934	76.6066	64.7036	74.281	70.4671	168.002		107.178	100.075	107.18	100.085	107.254	100.057	107.286	100.049
								1486.37	57.356	76.5399	64.5995	74.1808	70.276	167.853		107.21	100.075	107.214	100.083	107.285	100.057	107.319	100.049
								1486.85	57.3635	76.5149	64.5404	74.1228	70.1193	167.747		107.245	100.075	107.247	100.084	107.317	100.057	107.354	100.049
								1487.33	57.4166	76.5335	64.5286	74.1102	70.0038	167.687		107.276	100.075	107.28	100.084	107.348	100.056	107.386	100.05
								1487.81	57.5232	76.6033	64.5725	74.1522	69.9419	167.68		107.309	100.075	107.312	100.084	107.382	100.056	107.418	100.05
								1488.29	57.6979	76.7392	64.6873	74.2649	69.9527	167.737		107.345	100.075	107.345	100.084	107.413	100.056	107.451	100.05
								1488.78	57.9574	76.958	64.8906	74.4664	70.0582	167.875		107.377	100.076	107.38	100.084	107.447	100.056	107.485	100.05
								1489.26	58.309	77.2689	65.192	74.7659	70.2725	168.103		107.409	100.076	107.413	100.083	107.482	100.056	107.519	100.05
								1489.74	58.7388	77.6608	65.5802	75.1505	70.588	168.415		107.442	100.075	107.444	100.083	107.514	100.057	107.552	100.048
								1490.22	59.2088	78.0994	66.0191	75.5824	70.9696	168.783		107.476	100.075	107.483	100.083	107.545	100.056	107.586	100.048
								1490.7	59.6713	78.5393	66.461	76.0126	71.3674	169.17		107.512	100.075	107.513	100.084	107.58	100.056	107.618	100.048
								1491.19	60.0907	78.945	66.868	76.4032	71.7384	169.54		107.542	100.075	107.545	100.084	107.613	100.056	107.653	100.049
								1491.67	60.4536	79.3017	67.2241	76.7391	72.0616	169.879		107.577	100.075	107.576	100.084	107.644	100.056	107.684	100.049
								1492.15	60.7657	79.6128	67.5325	77.025	72.3368	170.184		107.607	100.075	107.61	100.081	107.681	100.056	107.716	100.049
								1492.63	61.0418	79.8914	67.8069	77.276	72.5768	170.464		107.642	100.073	107.644	100.081	107.714	100.056	107.751	100.049
								1493.12	61.2985	80.1527	68.0641	77.5095	72.7985	170.729		107.673	100.073	107.679	100.082	107.748	100.055	107.782	100.049
								1493.6	61.551	80.4108	68.3196	77.7415	73.0177	170.991		107.706	100.073	107.708	100.082	107.781	100.055	107.816	100.049
								1494.08	61.8119	80.6771	68.5871	77.9857	73.2473	171.263		107.739	100.073	107.744	100.082	107.814	100.056	107.85	100.048
								1494.56	62.0904	80.96	68.877	78.2525	73.4964	171.553		107.774	100.074	107.777	100.082	107.846	100.056	107.883	100.048
								1495.04	62.3914	81.2629	69.1947	78.5473	73.7692	171.868		107.808	100.074	107.809	100.082	107.88	100.056	107.918	100.049
								1495.53	62.7118	81.582	69.5376	78.868	74.0641	172.206		107.84	100.073	107.843	100.082	107.91	100.056	107.949	100.049
								1496.01	63.0387	81.9045	69.8925	79.2017	74.371	172.554		107.873	100.073	107.873	100.083	107.944	100.054	107.98	100.049
								1496.49	63.3497	82.2098	70.236	79.526	74.6721	172.892		107.907	100.073	107.909	100.081	107.978	100.054	108.015	100.049
								1496.97	63.6203	82.476	70.5417	79.8152	74.9459	173.198		107.94	100.073	107.941	100.082	108.011	100.054	108.049	100.049
								1497.45	63.8325	82.6881	70.7904	80.0501	75.1762	173.453		107.972	100.073	107.974	100.082	108.043	100.054	108.08	100.049
								1497.94	63.9809	82.8421	70.9755	80.2236	75.3568	173.653		108.007	100.073	108.008	100.082	108.077	100.055	108.113	100.048
								1498.42	64.0703	82.9424	71.1009	80.339	75.4898	173.8		108.039	100.074	108.04	100.082	108.109	100.055	108.147	100.048
								1498.9	64.1099	82.9969	71.1753	80.4046	75.5811	173.898		108.07	100.074	108.075	100.082	108.143	100.055	108.182	100.049
								1499.38	64.1085	83.013	71.2068	80.4281	75.6353	173.953		108.101	100.074	108.106	100.082	108.177	100.054	108.213	100.049
								1499.87	64.0721	82.9958	71.2014	80.4155	75.6546	173.97		108.137	100.073	108.139	100.083	108.207	100.054	108.247	100.049
								1500.35	64.0043	82.9488	71.1627	80.3702	75.6394	173.951		108.174	100.073	108.171	100.081	108.242	100.054	108.279	100.049
								1500.83	63.9073	82.8747	71.0931	80.2945	75.5901	173.901		108.204	100.073	108.206	100.081	108.274	100.054	108.314	100.049
								1501.31	63.7831	82.7762	70.9949	80.1906	75.5089	173.821		108.238	100.073	108.24	100.082	108.31	100.054	108.348	100.048
								1501.79	63.6345	82.6566	70.8712	80.061	75.4001	173.713		108.268	100.073	108.273	100.082	108.34	100.055	108.382	100.048
								1502.28	63.4646	82.5191	70.7249	79.9088	75.2694	173.576		108.302	100.074	108.306	100.082	108.373	100.054	108.413	100.048
								1502.76	63.277	82.3667	70.5594	79.7374	75.1216	173.412		108.335	100.074	108.338	100.082	108.408	100.054	108.446	100.048
								1503.24	63.0738	82.2014	70.3766	79.5494	74.9584	173.221		108.368	100.073	108.371	100.082	108.442	100.054	108.475	100.049
								1503.72	62.8549	82.0225	70.1768	79.3455	74.7755	173.005		108.401	100.073	108.405	100.081	108.474	100.054	108.512	100.049
								1504.2	62.6144	81.8242	69.9552	79.122	74.56	172.764		108.434	100.073	108.438	100.081	108.509	100.054	108.548	100.047
								1504.69	62.3357	81.5913	69.699	78.8671	74.2897	172.489		108.47	100.073	108.476	100.081	108.542	100.054	108.578	100.047
								1505.17	61.9855	81.2921	69.3805	78.5553	73.9332	172.158		108.502	100.073	108.509	100.081	108.575	100.053	108.611	100.047
								1505.65	61.5085	80.8745	68.9541	78.1436	73.4581	171.717		108.533	100.073	108.543	100.082	108.609	100.053	108.648	100.047
								1506.13	60.846	80.2805	68.3694	77.5847	72.8516	171.102		108.568	100.073	108.569	100.082	108.642	100.053	108.68	100.047
								1506.62	59.9986	79.5062	67.6244	76.8775	72.1562	170.308		108.599	100.073	108.601	100.079	108.676	100.054	108.713	100.047
								1507.1	59.0893	78.6636	66.8199	76.1182	71.4801	169.461		108.633	100.071	108.635	100.079	108.707	100.054	108.743	100.047
								1507.58	58.2933	77.9185	66.1037	75.447	70.9294	168.742		108.671	100.071	108.671	100.08	108.742	100.054	108.78	100.047
								1508.06	57.6931	77.3537	65.5489	74.9321	70.5309	168.232		108.705	100.071	108.701	100.08	108.772	100.052	108.813	100.047
								1508.54	57.2645	76.9497	65.1385	74.5561	70.2493	167.9		108.739	100.071	108.734	100.08	108.805	100.052	108.846	100.046
								1509.03	56.9543	76.6569	64.8294	74.2774	70.0439	167.683		108.773	100.072	108.77	100.08	108.837	100.052	108.879	100.046
								1509.51	56.7294	76.4429	64.5942	74.0691	69.8946	167.54		108.805	100.072	108.8	100.079	108.872	100.052	108.91	100.046
								1509.99	56.5837	76.2996	64.4277	73.9255	69.7999	167.456		108.835	100.072	108.836	100.079	108.906	100.053	108.944	100.046
								1510.47	56.5297	76.2371	64.3406	73.8562	69.7687	167.434		108.868	100.072	108.867	100.079	108.937	100.053	108.977	100.046
								1510.95	56.5872	76.273	64.3503	73.8766	69.8115	167.487		108.902	100.072	108.902	100.079	108.969	100.052	109.012	100.046
								1511.44	56.771	76.422	64.4702	73.9985	69.9337	167.624		108.936	100.072	108.932	100.08	109.004	100.052	109.042	100.046
								1511.92	57.0808	76.6863	64.7018	74.2224	70.1299	167.846		108.968	100.071	108.965	100.08	109.041	100.052	109.075	100.046
								1512.4	57.4986	77.0527	65.0314	74.5345	70.3841	168.143		109.002	100.071	109	100.078	109.069	100.052	109.108	100.044
								1512.88	57.9951	77.4972	65.4352	74.9122	70.6746	168.495		109.034	100.072	109.032	100.079	109.104	100.052	109.141	100.044
								1513.37	58.5423	77.9961	65.8909	75.3338	70.9824	168.883		109.069	100.072	109.066	100.079	109.138	100.052	109.177	100.045
								1513.85	59.1268	78.5376	66.3877	75.7895	71.2986	169.296		109.102	100.072	109.099	100.079	109.173	100.052	109.207	100.045
								1514.33	59.7567	79.1292	66.9343	76.2871	71.6274	169.735		109.134	100.072	109.134	100.079	109.205	100.052	109.242	100.044
								1514.81	60.4617	79.7978	67.5584	76.8522	71.9861	170.212		109.168	100.071	109.167	100.079	109.237	100.052	109.275	100.044
								1515.29	61.2828	80.5807	68.2978	77.5199	72.3986	170.745		109.198	100.071	109.199	100.078	109.267	100.052	109.309	100.044
								1515.78	62.249	81.5045	69.1793	78.315	72.8828	171.339		109.232	100.071	109.233	100.078	109.302	100.052	109.342	100.044
								1516.26	63.3439	82.5534	70.1873	79.2231	73.432	171.973		109.265	100.072	109.265	100.078	109.335	100.052	109.374	100.043
								1516.74	64.4861	83.6507	71.2448	80.1739	74.0036	172.597		109.299	100.072	109.299	100.078	109.368	100.052	109.406	100.043
								1517.22	65.5542	84.6818	72.2372	81.0623	74.5322	173.145		109.332	100.072	109.333	100.079	109.401	100.051	109.44	100.044
								1517.7	66.45	85.5532	73.0701	81.8021	74.9637	173.571		109.363	100.072	109.367	100.079	109.435	100.052	109.476	100.044
								1518.19	67.1428	86.2343	73.7127	82.3656	75.2794	173.871		109.4	100.072	109.399	100.079	109.467	100.052	109.509	100.044
								1518.67	67.6654	86.7546	74.1934	82.7791	75.4927	174.068		109.431	100.071	109.432	100.076	109.5	100.052	109.54	100.043
								1519.15	68.0828	87.1741	74.5714	83.0968	75.6314	174.197		109.461	100.071	109.466	100.076	109.535	100.052	109.575	100.043
								1519.63	68.4663	87.5586	74.9119	83.3777	75.7248	174.291		109.498	100.071	109.495	100.077	109.566	100.05	109.606	100.043
								1520.11	68.8775	87.9646	75.2708	83.6723	75.7983	174.374		109.529	100.071	109.529	100.077	109.601	100.05	109.64	100.043
								1520.6	69.3516	88.4241	75.6807	84.0097	75.8711	174.454		109.566	100.072	109.563	100.077	109.632	100.05	109.676	100.043
								1521.08	69.8778	88.9264	76.1329	84.3819	75.9502	174.524		109.596	100.072	109.593	100.077	109.669	100.05	109.706	100.044
								1521.56	70.3938	89.4143	76.5729	84.7411	76.0248	174.569		109.631	100.072	109.629	100.077	109.697	100.051	109.736	100.042
								1522.04	70.824	89.8195	76.9343	85.0295	76.073	174.582		109.663	100.072	109.664	100.076	109.733	100.051	109.77	100.042
								1522.53	71.1337	90.1116	77.186	85.2208	76.0804	174.566		109.698	100.072	109.695	100.076	109.763	100.051	109.805	100.042
								1523.01	71.3401	90.3075	77.3431	85.3289	76.0482	174.532		109.73	100.072	109.728	100.076	109.8	100.051	109.837	100.042
								1523.49	71.4834	90.4437	77.4403	85.3849	75.9873	174.484		109.76	100.073	109.762	100.077	109.833	100.05	109.872	100.042
								1523.97	71.5988	90.5519	77.5085	85.4159	75.9097	174.426		109.796	100.073	109.793	100.077	109.864	100.05	109.904	100.042
								1524.45	71.7072	90.6502	77.5656	85.4381	75.8242	174.359		109.829	100.073	109.827	100.077	109.897	100.05	109.938	100.042
								1524.93	71.8161	90.7444	77.6188	85.4573	75.7366	174.284		109.861	100.073	109.864	100.076	109.929	100.05	109.969	100.042
								1525.42	71.9243	90.8336	77.6677	85.4738	75.6508	174.203		109.896	100.071	109.895	100.076	109.963	100.051	110.002	100.042
								1525.9	72.027	90.914	77.7096	85.485	75.5692	174.119		109.928	100.071	109.927	100.076	109.997	100.051	110.04	100.042
								1526.38	72.1198	90.9834	77.7422	85.4886	75.4932	174.034		109.961	100.071	109.961	100.076	110.031	100.051	110.07	100.042
								1526.86	72.2013	91.0422	77.7654	85.484	75.422	173.949		109.993	100.071	109.995	100.076	110.062	100.051	110.102	100.042
								1527.35	72.2718	91.0924	77.7803	85.4718	75.3537	173.86		110.029	100.071	110.025	100.075	110.093	100.051	110.136	100.041
								1527.83	72.3316	91.1347	77.7878	85.4522	75.2861	173.767		110.063	100.071	110.061	100.075	110.129	100.051	110.172	100.041
								1528.31	72.3796	91.1683	77.7873	85.4248	75.2174	173.67		110.096	100.072	110.093	100.076	110.162	100.05	110.203	100.042
								1528.79	72.4139	91.1911	77.7778	85.3894	75.1463	173.572		110.127	100.07	110.125	100.076	110.196	100.05	110.236	100.042
								1529.27	72.4337	91.2027	77.7589	85.3464	75.0722	173.477		110.16	100.071	110.158	100.076	110.231	100.051	110.268	100.042
								1529.76	72.4408	91.2044	77.7324	85.2981	74.9941	173.39		110.194	100.071	110.19	100.073	110.262	100.051	110.3	100.042
								1530.24	72.4396	91.2002	77.7018	85.2478	74.9117	173.312		110.225	100.071	110.223	100.073	110.293	100.051	110.335	100.042
								1530.72	72.4359	91.1949	77.6717	85.2001	74.8253	173.245		110.259	100.071	110.256	100.074	110.327	100.051	110.368	100.042
								1531.2	72.4361	91.1931	77.6473	85.159	74.7373	173.186		110.291	100.071	110.289	100.074	110.361	100.05	110.404	100.042
								1531.68	72.4451	91.1972	77.6331	85.1283	74.6538	173.135		110.325	100.071	110.325	100.074	110.395	100.05	110.436	100.042
								1532.17	72.4648	91.2068	77.6323	85.1102	74.586	173.091		110.359	100.072	110.36	100.074	110.427	100.05	110.468	100.042
								1532.65	72.4932	91.218	77.6451	85.1045	74.5495	173.058		110.389	100.071	110.389	100.074	110.46	100.05	110.502	100.043
								1533.13	72.524	91.2251	77.6671	85.1073	74.5562	173.042		110.425	100.071	110.422	100.074	110.492	100.051	110.536	100.043
								1533.61	72.5487	91.2243	77.6897	85.111	74.6017	173.047		110.459	100.071	110.456	100.073	110.524	100.049	110.568	100.043
								1534.1	72.5621	91.2167	77.704	85.108	74.6632	173.07		110.492	100.071	110.488	100.073	110.558	100.049	110.601	100.043
								1534.58	72.5644	91.2068	77.7054	85.0943	74.7133	173.102		110.523	100.071	110.52	100.074	110.593	100.049	110.635	100.043
								1535.06	72.5589	91.1989	77.6942	85.0701	74.7361	173.131		110.558	100.071	110.553	100.074	110.625	100.049	110.668	100.043
								1535.54	72.5483	91.194	77.6729	85.0377	74.7311	173.148		110.59	100.071	110.588	100.074	110.66	100.049	110.702	100.043
								1536.02	72.5332	91.1907	77.644	84.9993	74.707	173.149		110.62	100.072	110.618	100.074	110.693	100.048	110.734	100.043
								1536.51	72.5129	91.1863	77.6095	84.957	74.6739	173.134		110.654	100.072	110.655	100.073	110.726	100.048	110.765	100.043
								1536.99	72.4866	91.1788	77.5717	84.9133	74.6397	173.113		110.688	100.071	110.686	100.073	110.759	100.049	110.802	100.044
								1537.47	72.4551	91.1674	77.5344	84.8721	74.6095	173.1		110.722	100.071	110.72	100.073	110.791	100.049	110.835	100.044
								1537.95	72.4221	91.1538	77.5044	84.8401	74.589	173.114		110.754	100.071	110.755	100.073	110.826	100.049	110.867	100.044
								1538.43	72.3955	91.1429	77.4927	84.8274	74.5896	173.172		110.787	100.071	110.786	100.074	110.861	100.049	110.901	100.044
								1538.92	72.3853	91.1407	77.5127	84.8457	74.6329	173.286		110.82	100.071	110.82	100.072	110.894	100.048	110.932	100.044
								1539.4	72.398	91.1501	77.5734	84.9024	74.7442	173.455		110.854	100.071	110.851	100.072	110.926	100.048	110.966	100.044
								1539.88	72.4259	91.1637	77.6667	84.9895	74.9315	173.659		110.886	100.072	110.886	100.073	110.959	100.048	111	100.044
								1540.36	72.4463	91.1657	77.7644	85.0815	75.1655	173.871		110.92	100.072	110.92	100.073	110.99	100.048	111.035	100.044
								1540.85	72.4393	91.1453	77.8368	85.1528	75.3952	174.069		110.954	100.072	110.953	100.07	111.026	100.048	111.067	100.044
								1541.33	72.4056	91.1078	77.8752	85.1965	75.5852	174.247		110.987	100.072	110.986	100.07	111.059	100.048	111.098	100.045
								1541.81	72.3618	91.0687	77.892	85.2237	75.7305	174.41		111.019	100.07	111.019	100.07	111.092	100.048	111.132	100.045
								1542.29	72.3251	91.0406	77.9039	85.2496	75.8455	174.565		111.051	100.07	111.052	100.069	111.124	100.048	111.165	100.045
								1542.77	72.304	91.0286	77.9231	85.2847	75.9508	174.719		111.087	100.07	111.086	100.069	111.157	100.048	111.199	100.045
								1543.26	72.2985	91.0301	77.9541	85.3332	76.0662	174.878		111.119	100.07	111.115	100.07	111.19	100.048	111.234	100.045
								1543.74	72.3021	91.0379	77.9958	85.3939	76.2065	175.046		111.149	100.07	111.151	100.07	111.223	100.048	111.265	100.045
								1544.22	72.3059	91.0437	78.0431	85.4613	76.3765	175.223		111.187	100.07	111.184	100.07	111.255	100.047	111.295	100.045
								1544.7	72.3033	91.042	78.0893	85.5276	76.5677	175.404		111.218	100.071	111.214	100.069	111.285	100.047	111.332	100.045
								1545.18	72.2925	91.0327	78.1294	85.5861	76.7607	175.58		111.253	100.071	111.249	100.069	111.32	100.047	111.363	100.046
								1545.67	72.2762	91.0201	78.1613	85.6335	76.9351	175.744		111.289	100.071	111.281	100.069	111.354	100.047	111.396	100.046
								1546.15	72.2592	91.0092	78.1862	85.67	77.0777	175.891		111.317	100.071	111.316	100.069	111.388	100.047	111.431	100.046
								1546.63	72.2448	91.003	78.2068	85.699	77.1869	176.023		111.348	100.071	111.35	100.069	111.417	100.047	111.464	100.046
								1547.11	72.2344	91.0022	78.226	85.7244	77.2708	176.148		111.386	100.071	111.38	100.068	111.452	100.046	111.497	100.046
								1547.6	72.2274	91.0049	78.2466	85.7506	77.3437	176.273		111.417	100.072	111.416	100.068	111.488	100.046	111.529	100.046
								1548.08	72.2226	91.0086	78.2712	85.7815	77.4219	176.409		111.452	100.072	111.448	100.068	111.521	100.047	111.562	100.046
								1548.56	72.2192	91.0112	78.3018	85.82	77.5206	176.562		111.486	100.072	111.481	100.069	111.555	100.047	111.595	100.045
								1549.04	72.2173	91.0119	78.3391	85.8674	77.6483	176.732		111.516	100.072	111.517	100.069	111.585	100.047	111.629	100.046
								1549.52	72.2179	91.0117	78.3818	85.9214	77.8021	176.91		111.551	100.072	111.548	100.069	111.62	100.046	111.66	100.046
								1550.01	72.2213	91.0127	78.4264	85.9769	77.9678	177.08		111.584	100.071	111.581	100.069	111.652	100.046	111.695	100.046
								1550.49	72.2266	91.0161	78.468	86.0275	78.1266	177.228		111.619	100.071	111.616	100.066	111.688	100.046	111.731	100.046
								1550.97	72.2308	91.0213	78.5028	86.0686	78.2651	177.347		111.652	100.071	111.651	100.067	111.724	100.046	111.76	100.046
								1551.45	72.2308	91.0263	78.5294	86.099	78.3803	177.44		111.685	100.071	111.68	100.067	111.756	100.046	111.793	100.046
								1551.93	72.2243	91.0288	78.5488	86.1202	78.4768	177.517		111.716	100.072	111.713	100.067	111.789	100.046	111.826	100.046
								1552.42	72.2112	91.0275	78.5636	86.1362	78.5627	177.59		111.75	100.072	111.75	100.067	111.822	100.046	111.858	100.046
								1552.9	72.1934	91.0226	78.5775	86.1515	78.6454	177.67		111.783	100.072	111.78	100.066	111.857	100.046	111.891	100.046
								1553.38	72.1746	91.0162	78.5935	86.1702	78.7291	177.762		111.818	100.072	111.817	100.066	111.889	100.046	111.926	100.047
								1553.86	72.1586	91.0109	78.6124	86.1942	78.8133	177.862		111.852	100.072	111.847	100.066	111.925	100.046	111.96	100.047
								1554.34	72.1466	91.0079	78.6323	86.2217	78.8928	177.961		111.882	100.072	111.881	100.066	111.955	100.046	111.991	100.047
								1554.83	72.1367	91.0062	78.6482	86.2476	78.9604	178.044		111.915	100.073	111.913	100.067	111.988	100.046	112.024	100.045
								1555.31	72.1238	91.0024	78.6544	86.2656	79.0098	178.101		111.95	100.073	111.946	100.065	112.021	100.046	112.059	100.045
								1555.79	72.1028	90.9927	78.6475	86.271	79.0379	178.125		111.981	100.073	111.979	100.066	112.056	100.046	112.09	100.045
								1556.27	72.0712	90.9748	78.6271	86.2621	79.043	178.119		112.019	100.073	112.013	100.066	112.087	100.045	112.122	100.046
								1556.76	72.0307	90.9488	78.5979	86.2414	79.0248	178.092		112.05	100.073	112.048	100.066	112.123	100.045	112.154	100.046
								1557.24	71.9895	90.9186	78.5708	86.2175	78.9897	178.062		112.081	100.073	112.081	100.064	112.158	100.045	112.187	100.046
								1557.72	71.9626	90.8918	78.5654	86.207	78.9653	178.055		112.113	100.072	112.117	100.065	112.19	100.045	112.224	100.046
								1558.2	71.9692	90.8776	78.6062	86.2342	79.0146	178.101		112.149	100.072	112.149	100.065	112.221	100.045	112.256	100.045
								1558.68	72.0121	90.8762	78.6987	86.3115	79.2001	178.22		112.181	100.073	112.184	100.065	112.255	100.045	112.289	100.045
								1559.17	72.0561	90.8706	78.7982	86.4081	79.4871	178.39		112.215	100.073	112.218	100.062	112.287	100.045	112.326	100.045
								1559.65	72.0577	90.8425	78.8453	86.4702	79.7499	178.548		112.248	100.073	112.245	100.063	112.319	100.045	112.356	100.045
								1560.13	72.0131	90.7936	78.8294	86.4795	79.9086	178.656		112.281	100.073	112.28	100.063	112.356	100.045	112.39	100.045
								1560.61	71.945	90.737	78.7761	86.4531	79.9641	178.725		112.313	100.073	112.312	100.063	112.388	100.045	112.423	100.046
								1561.09	71.8734	90.6829	78.7105	86.4115	79.9495	178.774		112.349	100.073	112.345	100.062	112.421	100.045	112.453	100.045
								1561.58	71.8083	90.6359	78.6466	86.3679	79.8987	178.815		112.381	100.072	112.377	100.062	112.454	100.045	112.488	100.045
								1562.06	71.7528	90.5965	78.5901	86.3286	79.8378	178.849		112.413	100.072	112.41	100.062	112.487	100.045	112.522	100.045
								1562.54	71.7058	90.5629	78.5422	86.2957	79.7836	178.878		112.447	100.072	112.446	100.062	112.52	100.044	112.556	100.045
								1563.02	71.6643	90.5318	78.5018	86.2688	79.7446	178.902		112.482	100.073	112.478	100.063	112.554	100.044	112.588	100.045
								1563.51	71.6239	90.4992	78.4662	86.2457	79.723	178.923		112.515	100.073	112.508	100.061	112.587	100.045	112.62	100.045
								1563.99	71.581	90.4623	78.4321	86.2232	79.716	178.94		112.548	100.073	112.543	100.061	112.62	100.045	112.654	100.045
								1564.47	71.5336	90.4202	78.3965	86.1981	79.7171	178.948		112.579	100.071	112.577	100.062	112.652	100.045	112.689	100.045
								1564.95	71.4822	90.3748	78.3574	86.168	79.7178	178.944		112.612	100.071	112.609	100.06	112.687	100.044	112.721	100.045
								1565.43	71.4286	90.3292	78.3142	86.1322	79.7107	178.924		112.646	100.071	112.644	100.061	112.72	100.044	112.753	100.045
								1565.91	71.3748	90.2856	78.2672	86.0912	79.6908	178.89		112.679	100.071	112.679	100.061	112.753	100.044	112.785	100.045
								1566.4	71.3211	90.2442	78.2169	86.0457	79.657	178.844		112.712	100.071	112.711	100.061	112.785	100.044	112.819	100.043
								1566.88	71.2664	90.2022	78.163	85.9959	79.61	178.791		112.745	100.071	112.745	100.061	112.819	100.043	112.851	100.044
								1567.36	71.2082	90.1555	78.1051	85.9408	79.5511	178.732		112.779	100.072	112.775	100.058	112.853	100.043	112.885	100.044
								1567.84	71.1451	90.0992	78.0426	85.8792	79.4823	178.665		112.814	100.07	112.811	100.059	112.885	100.043	112.914	100.044
								1568.33	71.0768	90.0302	77.9756	85.8099	79.4061	178.587		112.847	100.071	112.844	100.059	112.919	100.043	112.951	100.044
								1568.81	71.0054	89.948	77.9053	85.7329	79.3265	178.49		112.881	100.071	112.875	100.057	112.951	100.043	112.983	100.043
								1569.29	70.9338	89.8568	77.8332	85.6496	79.2472	178.371		112.911	100.071	112.91	100.058	112.986	100.042	113.019	100.043
								1569.77	70.8639	89.7633	77.7595	85.5625	79.1689	178.234		112.946	100.071	112.945	100.056	113.019	100.042	113.051	100.043
								1570.25	70.7941	89.6735	77.6828	85.473	79.0882	178.091		112.98	100.071	112.978	100.056	113.051	100.042	113.085	100.043
								1570.74	70.7211	89.5893	77.6005	85.3811	78.9996	177.951		113.013	100.07	113.01	100.057	113.086	100.043	113.117	100.043
								1571.22	70.6424	89.5093	77.511	85.2857	78.899	177.819		113.046	100.07	113.046	100.055	113.116	100.043	113.151	100.043
								1571.7	70.5583	89.4321	77.4147	85.1863	78.7861	177.692		113.08	100.07	113.076	100.056	113.148	100.043	113.183	100.043
								1572.18	70.4713	89.3569	77.3137	85.0836	78.6637	177.562		113.112	100.071	113.109	100.056	113.182	100.042	113.216	100.043
								1572.66	70.3854	89.2849	77.2114	84.9789	78.5365	177.424		113.147	100.071	113.142	100.056	113.217	100.042	113.249	100.043
								1573.15	70.3043	89.2172	77.1107	84.8742	78.4083	177.273		113.179	100.07	113.174	100.053	113.249	100.042	113.287	100.043
								1573.63	70.2304	89.1537	77.014	84.7702	78.28	177.108		113.213	100.07	113.209	100.054	113.286	100.042	113.316	100.042
								1574.11	70.1637	89.092	76.9214	84.6661	78.1489	176.928		113.244	100.07	113.241	100.054	113.315	100.043	113.351	100.042
								1574.59	70.1012	89.0259	76.8307	84.5581	78.0097	176.731		113.28	100.07	113.277	100.054	113.35	100.042	113.38	100.043
								1575.08	70.0373	88.947	76.7366	84.4401	77.8565	176.513		113.312	100.068	113.307	100.054	113.381	100.042	113.416	100.043
								1575.56	69.9662	88.8479	76.6333	84.3065	77.687	176.27		113.344	100.068	113.343	100.054	113.414	100.042	113.448	100.043
								1576.04	69.886	88.7295	76.5183	84.158	77.504	176.007		113.377	100.068	113.379	100.053	113.447	100.042	113.478	100.041
								1576.52	69.8008	88.6036	76.3953	84.0034	77.3148	175.743		113.412	100.068	113.411	100.053	113.483	100.04	113.513	100.041
								1577	69.7175	88.4859	76.272	83.8553	77.1274	175.503		113.443	100.069	113.443	100.053	113.517	100.04	113.545	100.042
								1577.49	69.6401	88.3854	76.1538	83.7215	76.947	175.3		113.478	100.067	113.476	100.053	113.544	100.041	113.578	100.042
								1577.97	69.5671	88.301	76.0413	83.6014	76.7751	175.131		113.511	100.068	113.51	100.054	113.579	100.041	113.612	100.041
								1578.45	69.4945	88.2257	75.9313	83.4893	76.6105	174.983		113.543	100.068	113.544	100.052	113.616	100.04	113.643	100.041
								1578.93	69.4186	88.1522	75.8203	83.3789	76.4505	174.837		113.576	100.068	113.58	100.053	113.648	100.04	113.676	100.041
								1579.41	69.3381	88.0755	75.706	83.2654	76.2916	174.682		113.611	100.068	113.609	100.053	113.683	100.04	113.713	100.041
								1579.9	69.2539	87.994	75.5884	83.1468	76.1302	174.511		113.645	100.068	113.643	100.053	113.715	100.04	113.746	100.04
								1580.38	69.169	87.9091	75.4697	83.0238	75.9638	174.323		113.677	100.067	113.676	100.053	113.746	100.04	113.778	100.04
								1580.86	69.0864	87.8234	75.3525	82.8986	75.7921	174.121		113.711	100.067	113.709	100.053	113.781	100.04	113.81	100.041
								1581.34	69.0075	87.7392	75.2387	82.7735	75.6167	173.91		113.743	100.067	113.742	100.053	113.812	100.04	113.844	100.041
								1581.83	68.9313	87.6572	75.1282	82.6497	75.44	173.695		113.779	100.068	113.776	100.054	113.849	100.04	113.877	100.041
								1582.31	68.8547	87.5756	75.0186	82.5263	75.2631	173.479		113.812	100.068	113.811	100.052	113.881	100.04	113.909	100.04
								1582.79	68.7741	87.4921	74.9068	82.4014	75.0856	173.262		113.845	100.068	113.843	100.053	113.914	100.04	113.943	100.04
								1583.27	68.6881	87.405	74.7902	82.2732	74.9052	173.041		113.878	100.067	113.876	100.053	113.946	100.039	113.978	100.04
								1583.75	68.5983	87.3147	74.6687	82.1415	74.7201	172.815		113.912	100.067	113.909	100.053	113.979	100.039	114.011	100.04
								1584.24	68.5085	87.2239	74.5443	82.008	74.5296	172.584		113.945	100.067	113.943	100.053	114.013	100.039	114.044	100.04
								1584.72	68.4231	87.136	74.4199	81.8754	74.3352	172.349		113.979	100.067	113.974	100.053	114.047	100.04	114.077	100.041
								1585.2	68.3447	87.0533	74.2976	81.7459	74.1393	172.115		114.014	100.067	114.011	100.054	114.081	100.04	114.11	100.039
								1585.68	68.2729	86.976	74.1777	81.6196	73.9437	171.884		114.045	100.068	114.041	100.054	114.113	100.038	114.141	100.039
								1586.16	68.2049	86.9016	74.058	81.4949	73.7487	171.655		114.077	100.068	114.077	100.054	114.146	100.038	114.178	100.039
								1586.65	68.1372	86.8271	73.936	81.3687	73.5523	171.425		114.109	100.068	114.107	100.051	114.178	100.038	114.211	100.039
								1587.13	68.0675	86.7502	73.8096	81.2388	73.3515	171.19		114.144	100.066	114.142	100.051	114.21	100.038	114.244	100.039
								1587.61	67.9963	86.6708	73.6789	81.1042	73.1434	170.947		114.177	100.066	114.175	100.052	114.245	100.038	114.275	100.039
								1588.09	67.9251	86.5902	73.5457	80.9659	72.9273	170.696		114.21	100.066	114.207	100.052	114.278	100.039	114.308	100.039
								1588.58	67.8554	86.5098	73.4119	80.8255	72.7039	170.438		114.242	100.066	114.242	100.052	114.311	100.038	114.341	100.039
								1589.06	67.7861	86.4294	73.2781	80.6835	72.4754	170.177		114.277	100.066	114.274	100.052	114.347	100.038	114.376	100.039
								1589.54	67.7129	86.3461	73.1422	80.5385	72.2435	169.916		114.308	100.067	114.309	100.052	114.381	100.038	114.409	100.039
								1590.02	67.6293	86.255	73.0003	80.3868	72.0087	169.654		114.343	100.065	114.342	100.051	114.415	100.038	114.443	100.039
								1590.5	67.5291	86.1509	72.8476	80.2246	71.7699	169.389		114.376	100.066	114.376	100.051	114.444	100.038	114.476	100.039
								1590.98	67.4092	86.0307	72.6815	80.0495	71.5259	169.119		114.41	100.066	114.409	100.052	114.482	100.037	114.51	100.038
								1591.47	67.2701	85.8944	72.5018	79.8621	71.2768	168.843		114.443	100.066	114.44	100.052	114.516	100.037	114.543	100.038
								1591.95	67.1153	85.7446	72.3113	79.6656	71.0249	168.565		114.473	100.066	114.473	100.052	114.546	100.038	114.576	100.039
								1592.43	66.9489	85.5848	72.1135	79.4644	70.7744	168.288		114.51	100.066	114.509	100.052	114.577	100.038	114.609	100.039
								1592.91	66.7733	85.4172	71.9106	79.2623	70.5306	168.019		114.542	100.065	114.542	100.052	114.607	100.038	114.642	100.039
								1593.4	66.5884	85.2418	71.703	79.0607	70.2976	167.761		114.576	100.065	114.572	100.051	114.641	100.038	114.676	100.039
								1593.88	66.3921	85.057	71.4893	78.8588	70.0774	167.516		114.608	100.065	114.609	100.051	114.678	100.037	114.708	100.039
								1594.36	66.1833	84.8612	71.2683	78.6551	69.8706	167.285		114.643	100.066	114.642	100.051	114.71	100.037	114.739	100.038
								1594.84	65.9642	84.656	71.0417	78.4497	69.6774	167.066		114.675	100.066	114.674	100.052	114.745	100.037	114.775	100.038
								1595.32	65.7418	84.4468	70.815	78.2463	69.499	166.863		114.708	100.066	114.709	100.052	114.776	100.037	114.808	100.039
								1595.81	65.5261	84.2423	70.5967	78.0514	69.3389	166.68		114.742	100.066	114.739	100.052	114.813	100.038	114.843	100.039
								1596.29	65.327	84.0514	70.3956	77.8723	69.2012	166.523		114.777	100.066	114.772	100.051	114.846	100.038	114.874	100.039
								1596.77	65.1506	83.8804	70.2171	77.7143	69.0889	166.398		114.81	100.066	114.807	100.051	114.878	100.038	114.907	100.039
								1597.25	64.9979	83.7307	70.0623	77.579	69.0028	166.306		114.842	100.067	114.842	100.051	114.913	100.036	114.939	100.039
								1597.73	64.8659	83.6003	69.9283	77.4642	68.9409	166.244		114.874	100.066	114.874	100.051	114.944	100.036	114.973	100.037
								1598.22	64.7505	83.4854	69.811	77.3665	68.8995	166.209		114.907	100.066	114.908	100.051	114.98	100.036	115.005	100.037
								1598.7	64.6496	83.3842	69.7078	77.2835	68.8755	166.195		114.942	100.066	114.941	100.049	115.015	100.036	115.041	100.038
								1599.18	64.5646	83.2973	69.6197	77.2155	68.8675	166.2		114.975	100.066	114.974	100.049	115.047	100.036	115.074	100.038
								1599.66	64.4995	83.2283	69.5502	77.1652	68.8768	166.225		115.009	100.066	115.004	100.049	115.079	100.036	115.107	100.038
								1600.15	64.4583	83.1809	69.5036	77.1363	68.9063	166.273		115.043	100.066	115.038	100.049	115.112	100.035	115.142	100.037
								1600.63	64.4424	83.1568	69.4821	77.1307	68.9588	166.346		115.075	100.066	115.07	100.05	115.142	100.035	115.174	100.037
								1601.11	64.4491	83.1538	69.4843	77.1472	69.0354	166.444		115.11	100.067	115.105	100.05	115.178	100.035	115.207	100.037
								1601.59	64.4721	83.1665	69.5052	77.1815	69.1343	166.566		115.144	100.067	115.141	100.049	115.211	100.034	115.24	100.037
								1602.07	64.5046	83.1883	69.5384	77.2275	69.2508	166.704		115.178	100.067	115.172	100.049	115.245	100.035	115.273	100.037
								1602.56	64.5415	83.2144	69.579	77.2799	69.379	166.854		115.21	100.067	115.206	100.049	115.276	100.035	115.309	100.038
								1603.04	64.5812	83.2426	69.6242	77.3356	69.5127	167.009		115.242	100.067	115.239	100.049	115.312	100.035	115.338	100.037
								1603.52	64.6244	83.2733	69.6739	77.3938	69.6473	167.167		115.274	100.067	115.271	100.048	115.346	100.033	115.373	100.037
								1604	64.6714	83.3071	69.7282	77.4546	69.7795	167.326		115.309	100.068	115.304	100.048	115.376	100.032	115.403	100.037
								1604.48	64.72	83.3429	69.786	77.5173	69.9077	167.487		115.343	100.068	115.338	100.048	115.406	100.033	115.441	100.037
								1604.97	64.7656	83.3771	69.8437	77.5797	70.0315	167.65		115.376	100.068	115.374	100.048	115.438	100.033	115.473	100.037
								1605.45	64.8019	83.4042	69.8966	77.6388	70.1508	167.813		115.411	100.068	115.404	100.049	115.472	100.032	115.509	100.037
								1605.93	64.8237	83.4194	69.9403	77.6917	70.2664	167.974		115.442	100.068	115.44	100.047	115.504	100.032	115.541	100.037
								1606.41	64.8292	83.4201	69.9728	77.7372	70.3792	168.131		115.476	100.068	115.469	100.048	115.54	100.032	115.574	100.038
								1606.89	64.8204	83.4072	69.9951	77.7763	70.4903	168.283		115.51	100.066	115.501	100.048	115.571	100.032	115.608	100.038
								1607.38	64.8015	83.3845	70.0101	77.811	70.6011	168.428		115.542	100.066	115.534	100.048	115.605	100.032	115.641	100.037
								1607.86	64.777	83.3565	70.0212	77.8437	70.712	168.565		115.576	100.066	115.57	100.048	115.638	100.032	115.672	100.037
								1608.34	64.7484	83.3257	70.0295	77.8743	70.823	168.694		115.61	100.066	115.602	100.046	115.671	100.032	115.708	100.037
								1608.82	64.7134	83.2918	70.0334	77.9005	70.9322	168.814		115.645	100.067	115.636	100.046	115.705	100.032	115.739	100.037
								1609.31	64.6676	83.2514	70.0291	77.9181	71.0371	168.922		115.678	100.067	115.671	100.046	115.736	100.032	115.772	100.037
								1609.79	64.6075	83.2011	70.0131	77.9235	71.1341	169.018		115.71	100.067	115.701	100.046	115.769	100.03	115.806	100.037
								1610.27	64.5331	83.1395	69.984	77.915	71.2196	169.099		115.744	100.067	115.738	100.046	115.804	100.03	115.841	100.038
								1610.75	64.4482	83.0687	69.9434	77.894	71.2903	169.167		115.777	100.067	115.773	100.045	115.839	100.03	115.874	100.038
								1611.23	64.3589	82.993	69.8949	77.8639	71.3437	169.223		115.809	100.067	115.805	100.045	115.873	100.03	115.909	100.038
								1611.72	64.2707	82.9172	69.8421	77.828	71.3792	169.27		115.841	100.068	115.839	100.045	115.905	100.031	115.94	100.038
								1612.2	64.1855	82.844	69.7868	77.7886	71.3981	169.308		115.875	100.068	115.874	100.044	115.94	100.03	115.972	100.038
								1612.68	64.1019	82.7733	69.7285	77.7457	71.4032	169.339		115.908	100.068	115.906	100.044	115.972	100.03	116.006	100.038
								1613.16	64.0166	82.7025	69.6656	77.6983	71.3987	169.362		115.946	100.068	115.942	100.044	116.005	100.03	116.042	100.038
								1613.64	63.9268	82.6284	69.5964	77.6452	71.3886	169.374		115.982	100.067	115.974	100.044	116.037	100.03	116.073	100.037
								1614.13	63.8329	82.5489	69.5218	77.5872	71.3765	169.376		116.014	100.067	116.006	100.045	116.072	100.029	116.108	100.037
								1614.61	63.7405	82.4642	69.4457	77.528	71.3659	169.366		116.047	100.067	116.041	100.043	116.103	100.029	116.139	100.037
								1615.09	63.66	82.3776	69.3758	77.4742	71.3613	169.347		116.083	100.067	116.072	100.044	116.136	100.03	116.173	100.037
								1615.57	63.6045	82.2947	69.3214	77.4348	71.3693	169.322		116.117	100.067	116.105	100.044	116.168	100.03	116.207	100.037
								1616.06	63.583	82.2215	69.289	77.4157	71.3954	169.295		116.149	100.068	116.14	100.044	116.2	100.03	116.24	100.037
								1616.54	63.5933	82.1614	69.2764	77.4146	71.4375	169.271		116.178	100.068	116.176	100.044	116.238	100.029	116.274	100.036
								1617.02	63.6202	82.1131	69.2714	77.4197	71.4816	169.257		116.207	100.068	116.21	100.044	116.268	100.029	116.306	100.037
								1617.5	63.6465	82.0735	69.2602	77.4168	71.5083	169.253		116.241	100.067	116.243	100.041	116.3	100.029	116.339	100.037
								1617.98	63.6644	82.0413	69.2364	77.3985	71.505	169.258		116.276	100.067	116.279	100.042	116.336	100.029	116.373	100.037
								1618.47	63.6776	82.0181	69.2028	77.3666	71.4706	169.263		116.31	100.068	116.312	100.042	116.367	100.03	116.407	100.037
								1618.95	63.695	82.007	69.1667	77.3277	71.413	169.264		116.343	100.068	116.347	100.042	116.402	100.03	116.437	100.036
								1619.43	63.7247	82.01	69.1355	77.2892	71.3428	169.257		116.377	100.068	116.381	100.042	116.436	100.028	116.471	100.036
								1619.91	63.7714	82.0277	69.1145	77.2567	71.27	169.242		116.409	100.068	116.412	100.042	116.467	100.028	116.506	100.036
								1620.39	63.8373	82.0595	69.107	77.2344	71.2023	169.223		116.445	100.068	116.444	100.042	116.497	100.028	116.542	100.036
								1620.88	63.9241	82.1051	69.1157	77.2258	71.1459	169.206		116.476	100.067	116.482	100.041	116.531	100.028	116.574	100.036
								1621.36	64.0357	82.1663	69.1446	77.2351	71.1071	169.197		116.511	100.067	116.513	100.041	116.568	100.028	116.608	100.036
								1621.84	64.1797	82.248	69.1989	77.2675	71.0925	169.202		116.543	100.067	116.547	100.042	116.605	100.028	116.641	100.036
								1622.32	64.3642	82.3569	69.2838	77.3277	71.1069	169.219		116.576	100.068	116.58	100.042	116.636	100.028	116.672	100.034
								1622.81	64.5909	82.4961	69.3989	77.4151	71.1492	169.245		116.609	100.068	116.612	100.042	116.67	100.028	116.708	100.034
								1623.29	64.8469	82.6595	69.5337	77.5205	71.209	169.272		116.644	100.068	116.645	100.041	116.703	100.028	116.739	100.034
								1623.77	65.1057	82.83	69.6692	77.627	71.2695	169.294		116.677	100.066	116.678	100.041	116.737	100.028	116.773	100.034
								1624.25	65.3386	82.9875	69.7857	77.7173	71.3152	169.309		116.71	100.066	116.713	100.041	116.769	100.028	116.806	100.034
								1624.73	65.5284	83.1183	69.872	77.7813	71.3384	169.318		116.744	100.066	116.745	100.041	116.801	100.028	116.843	100.034
								1625.22	65.6743	83.2196	69.9285	77.8185	71.34	169.324		116.776	100.066	116.78	100.042	116.833	100.028	116.874	100.034
								1625.7	65.7891	83.2983	69.9641	77.8359	71.3264	169.328		116.811	100.066	116.814	100.04	116.868	100.028	116.908	100.033
								1626.18	65.8918	83.3663	69.9918	77.8438	71.3067	169.331		116.843	100.066	116.848	100.041	116.904	100.028	116.943	100.033
								1626.66	66.0009	83.4356	70.0243	77.8527	71.29	169.333		116.878	100.067	116.878	100.041	116.935	100.028	116.976	100.033
								1627.14	66.1274	83.5134	70.0692	77.8696	71.2838	169.334		116.91	100.067	116.913	100.041	116.966	100.028	117.008	100.033
								1627.63	66.27	83.5982	70.1254	77.8951	71.2911	169.332		116.943	100.067	116.947	100.041	117.002	100.028	117.04	100.033
								1628.11	66.4143	83.6802	70.1828	77.9227	71.3092	169.327		116.977	100.066	116.976	100.039	117.035	100.028	117.074	100.033
								1628.59	66.5402	83.7454	70.2268	77.9417	71.3302	169.319		117.009	100.066	117.007	100.039	117.068	100.028	117.108	100.031
								1629.07	66.6326	83.7836	70.2456	77.9429	71.3442	169.307		117.043	100.066	117.039	100.039	117.102	100.028	117.142	100.031
								1629.56	66.6882	83.7934	70.2356	77.9227	71.3432	169.289		117.077	100.066	117.075	100.04	117.136	100.028	117.174	100.032
								1630.04	66.7145	83.781	70.201	77.8834	71.3235	169.266		117.111	100.067	117.108	100.038	117.169	100.028	117.208	100.032
								1630.52	66.7237	83.7558	70.1499	77.8309	71.2857	169.236		117.143	100.067	117.14	100.039	117.201	100.028	117.24	100.031
								1631	66.7259	83.7259	70.0899	77.7709	71.2334	169.199		117.178	100.066	117.174	100.039	117.233	100.028	117.275	100.031
								1631.48	66.7253	83.6952	70.0254	77.707	71.1717	169.156		117.211	100.066	117.207	100.039	117.267	100.028	117.309	100.031
								1631.96	66.7204	83.6631	69.9572	77.6402	71.1052	169.108		117.246	100.066	117.239	100.039	117.301	100.028	117.341	100.031
								1632.45	66.7063	83.6258	69.8834	77.5696	71.0372	169.058		117.278	100.066	117.272	100.039	117.335	100.028	117.375	100.03
								1632.93	66.6785	83.5789	69.8018	77.4938	70.9691	169.009		117.311	100.066	117.307	100.038	117.367	100.027	117.409	100.031
								1633.41	66.6367	83.5194	69.7125	77.4128	70.9009	168.964		117.344	100.066	117.338	100.038	117.4	100.027	117.441	100.031
								1633.89	66.5877	83.4476	69.6191	77.3294	70.8336	168.926		117.377	100.065	117.373	100.038	117.435	100.027	117.476	100.031
								1634.38	66.5455	83.3672	69.5299	77.2494	70.7721	168.895		117.414	100.066	117.408	100.039	117.469	100.027	117.509	100.03
								1634.86	66.5266	83.2833	69.4544	77.1795	70.7271	168.863		117.446	100.066	117.439	100.037	117.501	100.027	117.543	100.03
								1635.34	66.5371	83.199	69.3965	77.1211	70.7081	168.82		117.476	100.066	117.475	100.038	117.538	100.027	117.576	100.03
								1635.82	66.5615	83.1107	69.3458	77.0647	70.7111	168.762		117.51	100.066	117.509	100.038	117.567	100.026	117.61	100.03
								1636.3	66.5683	83.0116	69.2819	76.9932	70.715	168.692		117.545	100.066	117.541	100.038	117.599	100.027	117.639	100.029
								1636.79	66.5361	82.8982	69.1896	76.895	70.6963	168.619		117.577	100.066	117.575	100.038	117.633	100.027	117.674	100.029
								1637.27	66.4666	82.7743	69.0684	76.7709	70.6452	168.543		117.613	100.067	117.607	100.036	117.665	100.027	117.708	100.029
								1637.75	66.3766	82.6471	68.928	76.6295	70.5652	168.462		117.645	100.064	117.639	100.036	117.698	100.027	117.742	100.029
								1638.23	66.2831	82.5223	68.7795	76.4802	70.4663	168.372		117.678	100.064	117.674	100.036	117.733	100.026	117.776	100.028
								1638.71	66.1965	82.4023	68.6301	76.3293	70.3577	168.268		117.713	100.065	117.706	100.036	117.766	100.026	117.807	100.028
								1639.2	66.1185	82.2849	68.4824	76.1792	70.2457	168.152		117.745	100.065	117.739	100.035	117.799	100.026	117.84	100.029
								1639.68	66.0443	82.1652	68.335	76.0285	70.1326	168.026		117.777	100.065	117.772	100.035	117.83	100.027	117.873	100.029
								1640.16	65.9657	82.0368	68.184	75.8736	70.0179	167.897		117.813	100.064	117.808	100.035	117.863	100.027	117.906	100.029
								1640.64	65.876	81.8953	68.0252	75.7104	69.8986	167.767		117.846	100.064	117.842	100.035	117.901	100.026	117.939	100.029
								1641.12	65.773	81.7401	67.8564	75.5358	69.7717	167.635		117.881	100.064	117.872	100.034	117.935	100.026	117.972	100.028
								1641.61	65.6602	81.5747	67.678	75.3499	69.6347	167.499		117.912	100.064	117.905	100.034	117.963	100.026	118.008	100.028
								1642.09	65.5442	81.4054	67.4929	75.1548	69.4872	167.356		117.946	100.064	117.941	100.035	118	100.026	118.042	100.028
								1642.57	65.4316	81.238	67.3047	74.9543	69.3307	167.202		117.981	100.063	117.974	100.035	118.029	100.026	118.074	100.029
								1643.05	65.3252	81.0756	67.1156	74.752	69.1676	167.04		118.011	100.064	118.006	100.034	118.063	100.025	118.108	100.029
								1643.54	65.2227	80.9172	66.9257	74.5498	69	166.875		118.046	100.064	118.043	100.034	118.097	100.025	118.142	100.029
								1644.02	65.1182	80.7576	66.7322	74.3471	68.8284	166.714		118.08	100.064	118.072	100.034	118.133	100.025	118.177	100.029
								1644.5	65.0045	80.588	66.5301	74.1407	68.6522	166.562		118.115	100.064	118.106	100.034	118.166	100.025	118.209	100.029
								1644.98	64.8766	80.3972	66.3131	73.9249	68.4702	166.417		118.148	100.063	118.139	100.032	118.197	100.025	118.243	100.028
								1645.46	64.7354	80.174	66.075	73.6932	68.2835	166.267		118.181	100.063	118.174	100.032	118.23	100.025	118.275	100.028
								1645.95	64.5882	79.9109	65.8125	73.441	68.0969	166.093		118.213	100.063	118.206	100.032	118.265	100.024	118.308	100.028
								1646.43	64.4456	79.6106	65.5282	73.1696	67.9194	165.878		118.246	100.064	118.239	100.032	118.3	100.025	118.343	100.029
								1646.91	64.3118	79.2896	65.2323	72.8889	67.7589	165.631		118.279	100.064	118.273	100.032	118.328	100.025	118.375	100.029
								1647.39	64.1798	78.9731	64.9383	72.6125	67.617	165.382		118.312	100.061	118.304	100.033	118.362	100.025	118.408	100.029
								1647.88	64.037	78.6799	64.6545	72.3488	67.4879	165.162		118.346	100.062	118.339	100.031	118.395	100.025	118.441	100.029
								1648.36	63.8765	78.4153	64.3817	72.0972	67.3635	164.983		118.381	100.062	118.372	100.031	118.432	100.025	118.475	100.029
								1648.84	63.7011	78.1751	64.1168	71.8525	67.2374	164.83		118.415	100.062	118.406	100.032	118.464	100.024	118.508	100.027
								1649.32	63.5189	77.9536	63.8568	71.6098	67.1073	164.682		118.445	100.062	118.439	100.032	118.496	100.024	118.542	100.028
								1649.8	63.3385	77.7462	63.6	71.3662	66.9729	164.524		118.479	100.062	118.476	100.032	118.529	100.025	118.577	100.028
								1650.29	63.166	77.5489	63.3456	71.1215	66.8327	164.344		118.515	100.061	118.505	100.032	118.565	100.025	118.609	100.028
								1650.77	63.0027	77.3547	63.0917	70.8764	66.6831	164.146		118.547	100.061	118.54	100.032	118.599	100.025	118.642	100.028
								1651.25	62.8422	77.1481	62.8324	70.6314	66.521	163.941		118.58	100.062	118.571	100.031	118.633	100.024	118.673	100.028
								1651.73	62.6656	76.8957	62.5531	70.3846	66.3539	163.744		118.615	100.062	118.604	100.031	118.663	100.024	118.708	100.028
								1652.21	62.4383	76.5401	62.2272	70.1288	66.2135	163.558		118.647	100.062	118.641	100.032	118.697	100.024	118.746	100.027
								1652.7	62.1241	76.0247	61.8267	69.8512	66.1485	163.376		118.681	100.062	118.671	100.032	118.729	100.024	118.778	100.027
								1653.18	61.7317	75.3734	61.3614	69.5465	66.1672	163.19		118.717	100.062	118.706	100.032	118.763	100.025	118.809	100.028
								1653.66	61.3352	74.7251	60.8983	69.2322	66.1995	163.02		118.748	100.061	118.739	100.032	118.795	100.025	118.842	100.028
								1654.14	61.0016	74.204	60.5001	68.9355	66.1733	162.893		118.781	100.061	118.775	100.031	118.827	100.023	118.876	100.028
								1654.62	60.7331	73.8202	60.1749	68.669	66.0827	162.817		118.814	100.062	118.805	100.031	118.86	100.023	118.909	100.028
								1655.11	60.4976	73.5225	59.8985	68.4298	65.9605	162.783		118.847	100.062	118.841	100.031	118.895	100.023	118.941	100.027
								1655.59	60.2648	73.2609	59.646	68.21	65.8385	162.776		118.879	100.062	118.873	100.032	118.93	100.023	118.977	100.027
								1656.07	60.0172	73.0037	59.4	68.0014	65.7348	162.784		118.914	100.062	118.904	100.032	118.962	100.023	119.009	100.028
								1656.55	59.7483	72.7348	59.1505	67.7977	65.6543	162.795		118.948	100.062	118.939	100.029	118.998	100.024	119.041	100.028
								1657.04	59.4594	72.4478	58.8928	67.5945	65.5927	162.801		118.983	100.062	118.973	100.029	119.029	100.023	119.076	100.028
								1657.52	59.1565	72.1441	58.6268	67.3901	65.542	162.797		119.015	100.063	119.006	100.029	119.061	100.023	119.107	100.027
								1658	58.8473	71.8299	58.3562	67.186	65.4952	162.783		119.048	100.062	119.04	100.03	119.094	100.023	119.142	100.027
								1658.48	58.5388	71.514	58.0874	66.9863	65.4497	162.764		119.079	100.062	119.073	100.03	119.128	100.023	119.176	100.027
								1658.96	58.2341	71.205	57.8274	66.7968	65.408	162.746		119.113	100.062	119.108	100.029	119.159	100.023	119.208	100.027
								1659.45	57.9328	70.9078	57.5812	66.6224	65.3759	162.742		119.146	100.062	119.14	100.029	119.194	100.022	119.242	100.026
								1659.93	57.6307	70.623	57.3507	66.4664	65.3605	162.757		119.18	100.062	119.176	100.029	119.229	100.023	119.275	100.026
								1660.41	57.3231	70.3462	57.1344	66.3298	65.3677	162.798		119.216	100.062	119.208	100.029	119.261	100.023	119.307	100.026
								1660.89	57.0063	70.0713	56.9298	66.213	65.4024	162.864		119.246	100.063	119.242	100.029	119.299	100.023	119.343	100.026
								1661.37	56.6808	69.7937	56.7359	66.1172	65.469	162.953		119.282	100.063	119.275	100.028	119.329	100.023	119.374	100.025
								1661.86	56.3509	69.5142	56.5552	66.0451	65.5719	163.062		119.315	100.063	119.311	100.028	119.363	100.022	119.411	100.025
								1662.34	56.0252	69.2411	56.3942	65.9993	65.713	163.191		119.348	100.063	119.342	100.028	119.395	100.022	119.441	100.026
								1662.82	55.7123	68.9873	56.2592	65.9784	65.8866	163.34		119.381	100.063	119.376	100.029	119.429	100.022	119.475	100.026
								1663.3	55.4175	68.7629	56.1506	65.974	66.077	163.509		119.418	100.061	119.409	100.029	119.459	100.023	119.509	100.026
								1663.79	55.141	68.5695	56.061	65.9727	66.2636	163.691		119.448	100.061	119.442	100.029	119.493	100.021	119.541	100.025
								1664.27	54.8801	68.4002	55.9794	65.9622	66.4284	163.877		119.482	100.061	119.473	100.028	119.526	100.021	119.574	100.025
								1664.75	54.6319	68.246	55.8964	65.9358	66.5619	164.057		119.515	100.061	119.509	100.028	119.562	100.021	119.609	100.025
								1665.23	54.396	68.1001	55.8085	65.894	66.6642	164.223		119.547	100.062	119.542	100.028	119.594	100.021	119.644	100.025
								1665.71	54.1735	67.9612	55.7182	65.8432	66.743	164.377		119.581	100.062	119.576	100.028	119.628	100.02	119.677	100.025
								1666.2	53.9665	67.8329	55.6333	65.7951	66.8117	164.524		119.615	100.062	119.608	100.029	119.659	100.02	119.707	100.025
								1666.68	53.777	67.7227	55.5658	65.7651	66.8887	164.68		119.647	100.062	119.642	100.026	119.695	100.021	119.742	100.025
								1667.16	53.6057	67.6404	55.5301	65.7712	66.9962	164.865		119.682	100.062	119.675	100.026	119.729	100.02	119.777	100.023
								1667.64	53.4528	67.5959	55.5406	65.8318	67.1581	165.105		119.713	100.061	119.708	100.026	119.762	100.02	119.812	100.023
								1668.12	53.3184	67.5963	55.6088	65.9618	67.3958	165.416		119.746	100.061	119.74	100.027	119.796	100.02	119.845	100.023
								1668.61	53.2042	67.644	55.7386	66.1663	67.7198	165.804		119.78	100.062	119.778	100.027	119.831	100.02	119.876	100.023
								1669.09	53.1141	67.7344	55.9234	66.4353	68.1207	166.253		119.813	100.062	119.809	100.025	119.864	100.02	119.907	100.023
								1669.57	53.0516	67.857	56.1458	66.7427	68.5672	166.729		119.847	100.062	119.843	100.026	119.897	100.019	119.943	100.023
								1670.05	53.0145	67.9978	56.3824	67.0543	69.0165	167.193		119.884	100.062	119.877	100.026	119.929	100.02	119.977	100.023
								1670.54	52.9932	68.143	56.6118	67.34	69.4323	167.62		119.914	100.061	119.911	100.026	119.962	100.02	120.012	100.022
								1671.02	52.9741	68.2822	56.82	67.5837	69.7977	168.004		119.946	100.061	119.942	100.026	120	100.02	120.043	100.022
								1671.5	52.9461	68.4099	57.0026	67.7842	70.1143	168.349		119.981	100.061	119.976	100.025	120.033	100.018	120.075	100.023
								1671.98	52.9054	68.5264	57.1632	67.9515	70.3948	168.669		120.014	100.062	120.011	100.025	120.066	100.018	120.106	100.023
								1672.46	52.8564	68.6389	57.3131	68.1029	70.6574	168.976		120.048	100.062	120.043	100.025	120.099	100.018	120.144	100.022
								1672.94	52.8113	68.7623	57.4713	68.2626	70.924	169.29		120.08	100.061	120.076	100.026	120.131	100.017	120.174	100.022
								1673.43	52.7878	68.9204	57.666	68.462	71.2215	169.634		120.113	100.061	120.112	100.024	120.164	100.018	120.209	100.022
								1673.91	52.8055	69.1424	57.9312	68.7368	71.5813	170.037		120.145	100.061	120.147	100.025	120.198	100.018	120.242	100.022
								1674.39	52.8784	69.4534	58.2955	69.1152	72.0305	170.524		120.181	100.061	120.175	100.025	120.233	100.018	120.278	100.022
								1674.87	53.0033	69.8552	58.7617	69.5964	72.5727	171.099		120.214	100.061	120.212	100.025	120.266	100.017	120.312	100.021
								1675.36	53.1546	70.3127	59.2902	70.1362	73.1707	171.73		120.245	100.059	120.248	100.022	120.3	100.017	120.346	100.021
								1675.84	53.2955	70.7669	59.814	70.6628	73.7575	172.358		120.28	100.059	120.28	100.022	120.333	100.017	120.377	100.021
								1676.32	53.4	71.1691	60.2771	71.119	74.2748	172.935		120.313	100.06	120.312	100.023	120.368	100.016	120.41	100.021
								1676.8	53.4646	71.5056	60.6626	71.489	74.702	173.44		120.346	100.058	120.344	100.023	120.4	100.017	120.445	100.021
								1677.28	53.5029	71.7937	60.9896	71.7938	75.0553	173.886		120.38	100.059	120.379	100.022	120.433	100.017	120.475	100.02
								1677.77	53.5339	72.0653	61.2937	72.071	75.3698	174.298		120.415	100.059	120.412	100.022	120.468	100.017	120.51	100.021
								1678.25	53.5733	72.3516	61.6107	72.3573	75.6826	174.708		120.445	100.059	120.449	100.022	120.5	100.015	120.542	100.021
								1678.73	53.6289	72.6734	61.9651	72.6785	76.0221	175.139		120.482	100.058	120.481	100.022	120.533	100.015	120.576	100.021
								1679.21	53.6993	73.0346	62.3633	73.0418	76.4006	175.6		120.514	100.058	120.512	100.021	120.57	100.015	120.608	100.02
								1679.69	53.7745	73.4206	62.7903	73.434	76.811	176.085		120.546	100.058	120.545	100.021	120.602	100.015	120.643	100.02
								1680.18	53.8412	73.8039	63.2162	73.8264	77.2297	176.567		120.579	100.058	120.579	100.022	120.635	100.015	120.677	100.02
								1680.66	53.8892	74.1567	63.6095	74.1887	77.6276	177.016		120.614	100.059	120.614	100.02	120.671	100.015	120.71	100.02
								1681.14	53.9165	74.4643	63.9527	74.5035	77.9841	177.411		120.646	100.058	120.645	100.021	120.704	100.015	120.743	100.02
								1681.62	53.9307	74.7319	64.2511	74.7754	78.2969	177.753		120.68	100.058	120.679	100.021	120.737	100.015	120.776	100.02
								1682.11	53.9484	74.9849	64.5345	75.0335	78.5867	178.071		120.714	100.058	120.712	100.018	120.774	100.014	120.809	100.02
								1682.59	53.9935	75.2662	64.8564	75.3312	78.9025	178.419		120.747	100.058	120.745	100.018	120.806	100.014	120.843	100.018
								1683.07	54.0934	75.6286	65.2845	75.7382	79.3213	178.876		120.779	100.058	120.78	100.019	120.839	100.014	120.877	100.018
								1683.55	54.2647	76.1062	65.8666	76.3061	79.9188	179.502		120.815	100.056	120.811	100.019	120.875	100.014	120.91	100.019
								1684.03	54.4874	76.666	66.5654	77.0018	80.6892	180.277		120.853	100.056	120.846	100.017	120.906	100.014	120.945	100.019
								1684.52	54.6999	77.1983	67.2412	77.6854	81.4941	181.066		120.889	100.056	120.88	100.018	120.938	100.014	120.977	100.018
								1685	54.8445	77.6003	67.7578	78.2156	82.1617	181.726		120.919	100.056	120.912	100.018	120.977	100.014	121.009	100.018
								1685.48	54.9081	77.8511	68.083	78.5553	82.6225	182.211		120.951	100.056	120.946	100.018	121.008	100.012	121.041	100.018
								1685.96	54.9095	77.988	68.2639	78.75	82.9102	182.562		120.985	100.055	120.98	100.018	121.042	100.012	121.078	100.017
								1686.44	54.8718	78.055	68.3596	78.8602	83.093	182.836		121.018	100.056	121.01	100.019	121.078	100.012	121.109	100.017
								1686.93	54.8115	78.0817	68.4122	78.9299	83.2312	183.076		121.053	100.056	121.047	100.017	121.112	100.012	121.146	100.018
								1687.41	54.7392	78.0843	68.4462	78.9856	83.3664	183.306		121.085	100.056	121.079	100.017	121.144	100.012	121.177	100.017
								1687.89	54.6626	78.0713	68.4745	79.041	83.5226	183.539		121.117	100.056	121.112	100.018	121.176	100.012	121.208	100.017
								1688.37	54.5878	78.0471	68.5032	79.1019	83.709	183.778		121.153	100.055	121.145	100.018	121.213	100.012	121.241	100.017
								1688.86	54.5181	78.0138	68.532	79.1667	83.9218	184.018		121.186	100.055	121.181	100.018	121.247	100.011	121.275	100.015
								1689.34	54.4519	77.9695	68.5549	79.2272	84.1469	184.251		121.216	100.056	121.213	100.017	121.279	100.011	121.309	100.016
								1689.82	54.3815	77.9092	68.5608	79.2705	84.365	184.462		121.246	100.056	121.245	100.017	121.312	100.011	121.343	100.015
								1690.3	54.2961	77.8261	68.5378	79.2836	84.558	184.642		121.281	100.055	121.278	100.017	121.348	100.012	121.377	100.015
								1690.78	54.1868	77.7161	68.4783	79.2586	84.7154	184.786		121.313	100.055	121.31	100.017	121.378	100.011	121.411	100.015
								1691.27	54.0506	77.5805	68.382	79.1961	84.8362	184.896		121.345	100.055	121.347	100.018	121.413	100.011	121.444	100.014
								1691.75	53.8914	77.426	68.2559	79.1034	84.9276	184.976		121.378	100.055	121.381	100.015	121.445	100.011	121.477	100.014
								1692.23	53.7175	77.2617	68.1104	78.9912	84.9993	185.028		121.411	100.056	121.416	100.015	121.478	100.009	121.509	100.014
								1692.71	53.5373	77.0951	67.9547	78.8688	85.0593	185.055		121.445	100.056	121.446	100.015	121.514	100.009	121.543	100.014
								1693.19	53.3556	76.9283	67.793	78.7404	85.1093	185.06		121.478	100.054	121.48	100.016	121.549	100.01	121.576	100.014
								1693.68	53.1709	76.7545	67.6214	78.6025	85.1433	185.042		121.51	100.054	121.516	100.016	121.581	100.01	121.61	100.012
								1694.16	52.974	76.5573	67.428	78.4432	85.1492	185.005		121.542	100.054	121.547	100.015	121.614	100.009	121.643	100.012
								1694.64	52.75	76.3135	67.1946	78.2446	85.1147	184.952		121.577	100.054	121.581	100.015	121.645	100.009	121.676	100.013
								1695.12	52.4853	76.0046	66.9076	77.9923	85.0366	184.887		121.608	100.054	121.612	100.015	121.681	100.009	121.71	100.012
								1695.61	52.1805	75.6359	66.5719	77.6896	84.9264	184.819		121.646	100.053	121.646	100.015	121.714	100.008	121.741	100.012
								1696.09	51.8572	75.2456	66.2185	77.3652	84.8066	184.76		121.677	100.053	121.679	100.014	121.748	100.008	121.775	100.012
								1696.57	51.5461	74.8835	65.8862	77.0572	84.6964	184.715		121.712	100.053	121.713	100.014	121.782	100.008	121.81	100.011
								1697.05	51.2648	74.5773	65.5947	76.7862	84.6014	184.673		121.745	100.054	121.746	100.014	121.817	100.008	121.844	100.011
								1697.53	51.007	74.3178	65.3334	76.5436	84.5133	184.614		121.777	100.054	121.78	100.015	121.848	100.008	121.877	100.011
								1698.02	50.7476	74.0684	65.0695	76.2986	84.4131	184.51		121.813	100.054	121.816	100.015	121.88	100.008	121.907	100.011
								1698.5	50.45	73.7779	64.7575	76.0073	84.2738	184.339		121.842	100.053	121.847	100.015	121.916	100.006	121.941	100.011
								1698.98	50.073	73.3899	64.3482	75.6205	84.0645	184.079		121.878	100.053	121.882	100.014	121.947	100.007	121.977	100.009
								1699.46	49.5847	72.8623	63.8048	75.1	83.7638	183.72		121.907	100.053	121.913	100.014	121.984	100.006	122.011	100.009
								1699.94	48.9905	72.2037	63.1363	74.4519	83.3814	183.28		121.943	100.054	121.945	100.014	122.015	100.006	122.044	100.009
								1700.43	48.3509	71.4958	62.4177	73.7482	82.963	182.815		121.975	100.052	121.981	100.015	122.05	100.006	122.081	100.008
								1700.91	47.7457	70.8451	61.7454	73.0853	82.5594	182.39		122.01	100.053	122.014	100.015	122.08	100.006	122.117	100.009
								1701.39	47.2128	70.301	61.1634	72.5103	82.1884	182.035		122.046	100.053	122.046	100.015	122.115	100.005	122.148	100.009
								1701.87	46.736	69.8412	60.6514	72.0056	81.8361	181.728		122.075	100.053	122.079	100.012	122.148	100.006	122.183	100.009
								1702.35	46.2772	69.4146	60.1628	71.5268	81.4809	181.432		122.11	100.051	122.114	100.013	122.183	100.006	122.217	100.008
								1702.84	45.8023	68.9756	59.6559	71.0329	81.1059	181.108		122.143	100.051	122.147	100.013	122.213	100.006	122.247	100.008
								1703.32	45.2879	68.4924	59.1013	70.4952	80.6967	180.728		122.177	100.051	122.178	100.013	122.246	100.005	122.278	100.008
								1703.8	44.7203	67.9453	58.4797	69.8952	80.2389	180.272		122.207	100.051	122.212	100.013	122.281	100.005	122.31	100.008
								1704.28	44.0944	67.3249	57.7804	69.2234	79.7179	179.725		122.246	100.05	122.247	100.013	122.314	100.005	122.343	100.008
								1704.77	43.4138	66.6329	57.0029	68.4803	79.1251	179.079		122.276	100.05	122.279	100.013	122.349	100.004	122.378	100.006
								1705.25	42.6925	65.8846	56.1604	67.6793	78.4654	178.341		122.313	100.05	122.316	100.012	122.381	100.004	122.412	100.006
								1705.73	41.952	65.1068	55.2798	66.8457	77.7599	177.538		122.343	100.051	122.348	100.012	122.414	100.004	122.445	100.006
								1706.21	41.2154	64.3293	54.3933	66.009	77.0391	176.712		122.378	100.051	122.382	100.013	122.449	100.004	122.48	100.006
								1706.69	40.5001	63.5749	53.5272	65.193	76.3294	175.899		122.409	100.05	122.412	100.013	122.48	100.003	122.51	100.005
								1707.18	39.8168	62.856	52.6963	64.4113	75.6438	175.119		122.446	100.05	122.446	100.013	122.516	100.003	122.545	100.005
								1707.66	39.1714	62.1772	51.9054	63.6692	74.9816	174.373		122.475	100.05	122.481	100.013	122.55	100.004	122.578	100.005
								1708.14	38.5668	61.5385	51.1533	62.966	74.3326	173.648		122.512	100.05	122.515	100.012	122.582	100.004	122.612	100.004
								1708.62	38.0032	60.9372	50.4348	62.2975	73.6829	172.927		122.543	100.05	122.546	100.012	122.618	100.003	122.646	100.005
								1709.1	37.4766	60.3673	49.7423	61.6554	73.0195	172.194		122.577	100.049	122.582	100.013	122.65	100.003	122.676	100.005
								1709.59	36.9791	59.8206	49.0674	61.0298	72.3349	171.439		122.613	100.05	122.614	100.013	122.685	100.003	122.711	100.003
								1710.07	36.5024	59.2894	48.4046	60.4128	71.6303	170.661		122.645	100.05	122.642	100.012	122.716	100.003	122.744	100.003
								1710.55	36.0414	58.7707	47.7549	59.8024	70.9151	169.873		122.677	100.05	122.68	100.012	122.75	100.002	122.778	100.003
								1711.03	35.5989	58.2693	47.1273	59.2059	70.2048	169.095		122.712	100.05	122.714	100.012	122.784	100.003	122.809	100.003
								1711.51	35.1855	57.7972	46.5375	58.6384	69.5151	168.348		122.742	100.048	122.748	100.012	122.817	100.003	122.845	100.004
								1712	34.8169	57.3701	46.0029	58.1185	68.8578	167.645		122.778	100.048	122.78	100.01	122.851	100.003	122.875	100.003
								1712.48	34.5078	57.002	45.5371	57.6622	68.2379	166.992		122.811	100.048	122.812	100.01	122.883	100.001	122.913	100.003
								1712.96	34.2662	56.6992	45.1445	57.2766	67.6521	166.38		122.843	100.048	122.847	100.01	122.916	100.001	122.944	100.003
								1713.44	34.0889	56.4567	44.8174	56.9568	67.0919	165.795		122.876	100.049	122.879	100.01	122.949	100.001	122.976	100.003
								1713.92	33.9613	56.2595	44.5386	56.6868	66.547	165.216		122.908	100.047	122.913	100.01	122.981	100.002	123.009	100.003
								1714.41	33.8638	56.0885	44.2882	56.4471	66.0115	164.632		122.946	100.048	122.949	100.009	123.016	100.001	123.044	100.003
								1714.89	33.7838	55.9335	44.0566	56.2271	65.4896	164.045		122.976	100.048	122.983	100.009	123.052	100.001	123.077	100.003
								1715.37	33.7277	55.8036	43.8547	56.0381	64.9982	163.474		123.01	100.048	123.013	100.009	123.083	100.001	123.111	100.003
								1715.85	33.7271	55.7325	43.7178	55.9177	64.5654	162.948		123.045	100.047	123.047	100.01	123.118	100	123.142	100.003
								1716.34	33.8317	55.7702	43.6966	55.9213	64.2235	162.499		123.079	100.047	123.08	100.01	123.152	100	123.177	100.003
								1716.82	34.0836	55.9578	43.8315	56.094	63.996	162.147		123.112	100.047	123.113	100.009	123.183	100.001	123.212	100.003
								1717.3	34.4819	56.2932	44.1193	56.4325	63.8818	161.895		123.143	100.046	123.149	100.009	123.215	99.9998	123.244	100.002
								1717.78	34.9636	56.714	44.4984	56.8658	63.8493	161.731		123.174	100.046	123.181	100.009	123.25	100	123.279	100.003
								1718.26	35.4343	57.1285	44.8796	57.2899	63.8529	161.635		123.211	100.047	123.212	100.009	123.281	100	123.31	100.003
								1718.75	35.8272	57.4724	45.2013	57.6315	63.8611	161.595		123.245	100.047	123.248	100.01	123.315	99.9984	123.343	100.003
								1719.23	36.1324	57.7369	45.4562	57.88	63.8686	161.607		123.278	100.044	123.281	100.008	123.35	99.9985	123.377	100.001
								1719.71	36.3809	57.9523	45.6736	58.0694	63.8884	161.674		123.311	100.045	123.313	100.009	123.383	99.9987	123.41	100.001
								1720.19	36.6159	58.1592	45.8926	58.2466	63.9381	161.797		123.344	100.045	123.348	100.009	123.413	99.9988	123.441	100.001
								1720.67	36.8733	58.391	46.1448	58.451	64.0322	161.976		123.376	100.045	123.381	100.009	123.45	99.998	123.475	100.002
								1721.16	37.1766	58.6686	46.4493	58.7084	64.1796	162.207		123.412	100.044	123.414	100.009	123.482	99.9981	123.511	100.002
								1721.64	37.5366	59.0012	46.8141	59.032	64.385	162.49		123.445	100.044	123.446	100.007	123.516	99.9981	123.545	100.002
								1722.12	37.9546	59.3895	47.2393	59.4242	64.6504	162.822		123.478	100.044	123.48	100.007	123.552	99.9982	123.577	100.001
								1722.6	38.4255	59.829	47.7199	59.8804	64.9762	163.204		123.509	100.045	123.515	100.007	123.589	99.9974	123.612	100.001
								1723.09	38.9407	60.3129	48.2489	60.3914	65.3622	163.638		123.543	100.045	123.548	100.007	123.625	99.9975	123.644	100.001
								1723.57	39.491	60.8342	48.819	60.9461	65.8059	164.126		123.578	100.044	123.581	100.006	123.655	99.9977	123.677	100.001
								1724.05	40.0673	61.386	49.4223	61.5332	66.3011	164.666		123.609	100.044	123.614	100.006	123.686	99.9978	123.712	100.002
								1724.53	40.6604	61.9597	50.0491	62.141	66.8373	165.25		123.643	100.044	123.646	100.006	123.721	99.9971	123.744	100.001
								1725.01	41.2595	62.5445	50.6872	62.7572	67.3999	165.866		123.679	100.044	123.682	100.007	123.757	99.9973	123.778	100.001
								1725.5	41.8538	63.1284	51.3234	63.37	67.9746	166.499		123.708	100.044	123.715	100.005	123.784	99.9975	123.81	100.001
								1725.98	42.4344	63.7015	51.9474	63.971	68.5501	167.136		123.742	100.045	123.746	100.006	123.815	99.9958	123.844	100.001
								1726.46	42.9996	64.2612	52.557	64.559	69.1232	167.777		123.775	100.043	123.78	100.006	123.85	99.9959	123.877	100.001
								1726.94	43.5575	64.8151	53.1615	65.1436	69.701	168.429		123.809	100.044	123.813	100.006	123.879	99.9961	123.912	100.001
								1727.42	44.1269	65.3816	53.7813	65.7448	70.3006	169.111		123.845	100.044	123.849	100.006	123.918	99.9962	123.944	100.001
								1727.91	44.7323	65.9849	54.4429	66.3886	70.9446	169.847		123.88	100.044	123.883	100.005	123.95	99.9954	123.976	100.001
								1728.39	45.3948	66.6456	55.1683	67.0972	71.6532	170.656		123.911	100.044	123.913	100.005	123.985	99.9955	124.011	100.001
								1728.87	46.1197	67.3686	55.9625	67.8756	72.4322	171.539		123.945	100.044	123.949	100.005	124.016	99.9957	124.045	100.001
								1729.35	46.8882	68.1354	56.8046	68.7034	73.2656	172.472		123.978	100.044	123.979	100.006	124.051	99.9959	124.078	99.9994
								1729.84	47.6604	68.9063	57.651	69.5369	74.1162	173.408		124.012	100.042	124.014	100.006	124.08	99.9951	124.112	99.9995
								1730.32	48.3897	69.6362	58.452	70.3257	74.9391	174.295		124.044	100.042	124.048	100.003	124.116	99.9952	124.146	99.9997
								1730.8	49.0455	70.2955	59.1753	71.0357	75.7017	175.097		124.077	100.043	124.079	100.004	124.149	99.9953	124.178	99.9998
								1731.28	49.6295	70.8867	59.8231	71.668	76.4	175.815		124.11	100.043	124.109	100.004	124.181	99.9955	124.21	99.999
								1731.76	50.1834	71.4514	60.4397	72.2662	77.066	176.492		124.145	100.043	124.141	100.004	124.218	99.9947	124.243	99.9992
								1732.25	50.7869	72.068	61.1095	72.915	77.7677	177.21		124.178	100.043	124.176	100.004	124.248	99.9948	124.278	99.9993
								1732.73	51.5461	72.8399	61.9435	73.7273	78.6005	178.079		124.213	100.042	124.21	100.003	124.283	99.9949	124.312	99.9995
								1733.21	52.5552	73.8578	63.0391	74.8027	79.6537	179.19		124.244	100.042	124.242	100.003	124.315	99.9932	124.343	99.9987
								1733.69	53.8204	75.1252	64.4008	76.1466	80.9365	180.542		124.28	100.042	124.275	100.003	124.351	99.9933	124.376	99.9988
								1734.17	55.1971	76.4981	65.8741	77.603	82.3128	181.986		124.311	100.043	124.311	100.002	124.383	99.9934	124.41	99.9989
								1734.66	56.455	77.7506	67.2166	78.9259	83.5595	183.292		124.345	100.041	124.345	100.002	124.418	99.9936	124.447	99.9991
								1735.14	57.4449	78.7381	68.2728	79.9569	84.5281	184.322		124.38	100.042	124.38	100.002	124.45	99.9928	124.479	99.9983
								1735.62	58.1701	79.4662	69.0478	80.7012	85.2196	185.082		124.414	100.042	124.41	100.003	124.485	99.993	124.51	99.9984
								1736.1	58.7218	80.0253	69.6377	81.2567	85.7233	185.66		124.446	100.042	124.448	100.001	124.515	99.9931	124.546	99.9985
								1736.58	59.2	80.5131	70.1466	81.729	86.1382	186.148		124.48	100.042	124.48	100.002	124.547	99.9923	124.578	99.9987
								1737.07	59.6811	81.0033	70.6526	82.197	86.5382	186.609		124.51	100.042	124.511	100.002	124.582	99.9925	124.614	99.997
								1737.55	60.2159	81.5442	71.2065	82.711	86.9674	187.083		124.546	100.043	124.545	100.002	124.614	99.9926	124.645	99.9972
								1738.03	60.834	82.1631	71.8367	83.2978	87.4457	187.593		124.578	100.042	124.581	99.9993	124.649	99.9918	124.677	99.9973
								1738.51	61.5439	82.8666	72.5503	83.9623	87.9731	188.142		124.613	100.042	124.615	99.9995	124.683	99.9919	124.71	99.9974
								1738.99	62.3291	83.6376	73.3306	84.686	88.5323	188.716		124.646	100.042	124.648	99.9997	124.717	99.992	124.744	99.9967
								1739.48	63.1489	84.4371	74.1389	85.4308	89.0942	189.291		124.677	100.042	124.682	99.9984	124.748	99.9903	124.778	99.9968
								1739.96	63.9529	85.2179	74.928	86.1527	89.628	189.839		124.714	100.042	124.714	99.9986	124.782	99.9904	124.813	99.9969
								1740.44	64.7016	85.9437	75.6619	86.8204	90.1133	190.341		124.746	100.042	124.753	99.9989	124.82	99.9904	124.847	99.9961
								1740.92	65.3789	86.6005	76.3258	87.4233	90.5436	190.795		124.78	100.043	124.783	99.9991	124.853	99.9896	124.882	99.9963
								1741.41	65.9882	87.1919	76.9228	87.9659	90.9223	191.201		124.815	100.043	124.813	99.9979	124.889	99.9897	124.911	99.9964
								1741.89	66.5416	87.7296	77.4634	88.4584	91.2563	191.566		124.848	100.043	124.847	99.9981	124.921	99.9898	124.945	99.9966
								1742.37	67.0519	88.2257	77.9594	88.9107	91.553	191.894		124.879	100.041	124.881	99.9984	124.955	99.9899	124.977	99.9967
								1742.85	67.5293	88.6903	78.4209	89.3306	91.8201	192.189		124.914	100.041	124.916	99.9986	124.99	99.9891	125.013	99.9959
								1743.33	67.9818	89.1315	78.8569	89.7256	92.0671	192.459		124.946	100.041	124.949	99.9974	125.022	99.9893	125.043	99.9961
								1743.82	68.4147	89.5552	79.2746	90.1025	92.3038	192.713		124.98	100.041	124.981	99.9976	125.056	99.9895	125.078	99.9962
								1744.3	68.8299	89.9634	79.6775	90.4657	92.5367	192.96		125.014	100.041	125.015	99.9978	125.09	99.9887	125.112	99.9945
								1744.78	69.2252	90.3534	80.0641	90.8151	92.7657	193.2		125.044	100.042	125.048	99.9952	125.121	99.9888	125.148	99.9946
								1745.26	69.5945	90.7185	80.4283	91.1454	92.9837	193.43		125.081	100.042	125.079	99.9954	125.155	99.989	125.181	99.9947
								1745.74	69.9307	91.0502	80.7619	91.4487	93.1795	193.644		125.112	100.042	125.115	99.9956	125.187	99.9873	125.213	99.994
								1746.23	70.2291	91.3428	81.0593	91.7183	93.3435	193.834		125.146	100.042	125.147	99.9944	125.22	99.9874	125.246	99.9932
								1746.71	70.4911	91.5973	81.3216	91.954	93.4736	193.998		125.181	100.041	125.181	99.9947	125.256	99.9875	125.279	99.9934
								1747.19	70.7265	91.8229	81.5583	92.1637	93.5778	194.142		125.215	100.041	125.213	99.9949	125.289	99.9867	125.312	99.9935
								1747.67	70.9509	92.0353	81.7851	92.3628	93.6729	194.276		125.245	100.041	125.247	99.9951	125.322	99.9869	125.345	99.9928
								1748.15	71.1793	92.2502	82.0176	92.5673	93.7778	194.413		125.282	100.042	125.279	99.9939	125.355	99.987	125.377	99.9929
								1748.64	71.4187	92.4748	82.2627	92.7859	93.9037	194.557		125.315	100.041	125.312	99.9941	125.391	99.9872	125.413	99.9912
								1749.12	71.6636	92.7036	82.5145	93.0146	94.0483	194.703		125.348	100.041	125.346	99.9943	125.42	99.9864	125.446	99.9914
								1749.6	71.8985	92.9203	82.7566	93.2385	94.1974	194.84		125.379	100.041	125.379	99.9945	125.455	99.9865	125.477	99.9906
								1750.08	72.107	93.1074	82.9718	93.44	94.333	194.954		125.412	100.041	125.413	99.9933	125.488	99.9867	125.512	99.9908
								1750.57	72.2809	93.2564	83.1508	93.6088	94.4442	195.043		125.448	100.04	125.447	99.9935	125.522	99.9859	125.547	99.99
								1751.05	72.425	93.3725	83.2977	93.7476	94.5325	195.112		125.479	100.04	125.481	99.9937	125.554	99.986	125.579	99.9902
								1751.53	72.5524	93.4706	83.4252	93.8682	94.6089	195.175		125.513	100.041	125.513	99.9939	125.59	99.9862	125.61	99.9894
								1752.01	72.6748	93.5652	83.5453	93.9826	94.6845	195.244		125.547	100.041	125.549	99.9941	125.623	99.9864	125.641	99.9896
								1752.49	72.7957	93.6618	83.6621	94.0953	94.7631	195.321		125.583	100.041	125.58	99.9914	125.653	99.9847	125.677	99.9897
								1752.98	72.9101	93.7566	83.7713	94.2025	94.8406	195.398		125.613	100.039	125.614	99.9916	125.684	99.9849	125.709	99.988
								1753.46	73.0097	93.841	83.8654	94.2962	94.9087	195.464		125.647	100.039	125.649	99.9918	125.717	99.985	125.743	99.9882
								1753.94	73.0885	93.9079	83.9388	94.37	94.9594	195.511		125.683	100.039	125.681	99.992	125.751	99.9852	125.776	99.9883
								1754.42	73.1464	93.955	83.9914	94.4227	94.9881	195.536		125.716	100.039	125.717	99.9908	125.785	99.9853	125.813	99.9875
								1754.9	73.1904	93.987	84.0298	94.4597	94.9955	195.547		125.748	100.039	125.749	99.9911	125.814	99.9845	125.843	99.9876
								1755.39	73.2323	94.0138	84.0656	94.492	94.9885	195.555		125.782	100.039	125.781	99.9913	125.851	99.9847	125.877	99.9868
								1755.87	73.2849	94.0466	84.1107	94.5319	94.979	195.572		125.815	100.04	125.813	99.9915	125.886	99.9848	125.911	99.9869
								1756.35	73.354	94.0917	84.1707	94.5864	94.9783	195.606		125.849	100.04	125.847	99.9903	125.92	99.984	125.945	99.9862
								1756.83	73.4344	94.1461	84.2406	94.6527	94.9915	195.653		125.882	100.039	125.881	99.9905	125.952	99.9841	125.982	99.9863
								1757.32	73.5113	94.1985	84.3069	94.7183	95.015	195.7		125.916	100.039	125.915	99.9907	125.986	99.9843	126.013	99.9846
								1757.8	73.5692	94.2364	84.3553	94.7693	95.0393	195.735		125.949	100.039	125.947	99.9895	126.017	99.9844	126.046	99.9848
								1758.28	73.6006	94.2536	84.3793	94.7976	95.0562	195.749		125.983	100.039	125.983	99.9897	126.051	99.9836	126.08	99.9849
								1758.76	73.6081	94.2519	84.382	94.8048	95.0623	195.744		126.015	100.04	126.016	99.9899	126.085	99.9838	126.111	99.9842
								1759.24	73.6017	94.2395	84.3733	94.7989	95.059	195.728		126.049	100.04	126.049	99.9873	126.117	99.9839	126.142	99.9844
								1759.73	73.593	94.2253	84.3639	94.7901	95.0497	195.712		126.083	100.04	126.079	99.9875	126.15	99.9822	126.176	99.9845
								1760.21	73.5896	94.2146	84.3606	94.7851	95.0369	195.704		126.118	100.04	126.113	99.9878	126.185	99.9823	126.209	99.9838
								1760.69	73.5919	94.2059	84.3626	94.7841	95.02	195.707		126.148	100.04	126.149	99.988	126.217	99.9824	126.244	99.9839
								1761.17	73.5921	94.1907	84.3614	94.7795	94.996	195.715		126.178	100.041	126.18	99.9867	126.251	99.9826	126.277	99.984
								1761.65	73.5786	94.1583	84.3452	94.7607	94.961	195.717		126.215	100.041	126.215	99.9869	126.284	99.9818	126.309	99.9833
								1762.14	73.5431	94.1028	84.3061	94.7204	94.9144	195.704		126.247	100.04	126.249	99.9871	126.318	99.9819	126.343	99.9834
[truncated: 20,211 more rows]
[truncated: 33 more columns]
